# Supplementary material for: Bis[diamino­(ethoxy­carbonyl­amino)­methyl­ium] sulfate
Source: Acta Crystallogr Sect E Struct Rep Online. 2009 Mar 19;65(Pt 4):o785. doi: 10.1107/S160053680900912X (PMC2968979; doi:10.1107/S160053680900912X)
Supplement: Supplementary file 2 [file e-65-0o785-Isup2.hkl]

#
# h,k,l, Fc-squared, Fo-squared, sigma(Fo-squared) and status flag
#
data_I
_shelx_title ' ephl'
_shelx_refln_list_code          4
_shelx_F_calc_maximum      184.90
_exptl_crystal_F_000       760.00
_reflns_d_resolution_high  0.8015
 
loop_
 _symmetry_equiv_pos_as_xyz
 'x, y, z'
 '-x, y+1/2, -z+1/2'
 '-x, -y, -z'
 'x, -y-1/2, z-1/2'
 
_cell_length_a     9.3021
_cell_length_b    11.0081
_cell_length_c    17.1063
_cell_angle_alpha  90.000
_cell_angle_beta  100.980
_cell_angle_gamma  90.000
 
_shelx_F_squared_multiplier     1.000
 
loop_
 _refln_index_h
 _refln_index_k
 _refln_index_l
 _refln_F_squared_calc
 _refln_F_squared_meas
 _refln_F_squared_sigma
 _refln_observed_status
   1   0   0     5601.02     5750.82     38.98 o
   2   0   0     3852.65     3961.69     47.81 o
   3   0   0     1268.70     1272.69     34.62 o
   4   0   0     3292.59     2946.35     58.63 o
   5   0   0     1151.78     1217.42     31.33 o
   6   0   0      104.96       90.41      8.53 o
   7   0   0       93.24      102.02     23.56 o
   8   0   0        0.27        5.87     23.24 o
   9   0   0        1.81        3.48     27.58 o
  10   0   0      376.17      369.27     22.07 o
  11   0   0       22.06        7.53     22.75 o
   1   1   0    10506.87    11282.69    248.06 o
   2   1   0      329.37      264.51      7.59 o
   3   1   0     4898.41     4837.39     65.32 o
   4   1   0     1510.35     1565.48     45.50 o
   5   1   0       18.30        3.68     32.59 o
   6   1   0      120.18      117.43     24.11 o
   7   1   0      827.81      830.93     24.83 o
   8   1   0      144.11      156.82     13.48 o
   9   1   0      248.98      212.25     18.30 o
  10   1   0       15.57       30.53     22.80 o
  11   1   0        4.36       14.46     42.18 o
   0   2   0      621.57      448.79     13.70 o
   1   2   0     2397.10     2263.38     36.04 o
   2   2   0      901.58      869.23     20.13 o
   3   2   0       91.68      107.91     10.06 o
   4   2   0      230.49      270.15      9.44 o
   5   2   0      811.66      849.92     27.21 o
   6   2   0      481.99      466.07     14.72 o
   7   2   0      377.61      378.34     15.36 o
   8   2   0      733.53      723.73     22.21 o
   9   2   0        5.15       18.38     18.92 o
  10   2   0       46.37       46.47     21.04 o
  11   2   0        9.13        7.63     15.87 o
   1   3   0      870.47      815.88     20.53 o
   2   3   0     1626.34     1702.52     41.54 o
   3   3   0     4624.98     4657.90    100.91 o
   4   3   0     1040.36     1037.77     31.24 o
   5   3   0     1523.39     1568.47     38.41 o
   6   3   0       14.43       29.16      7.56 o
   7   3   0      884.18      902.80     25.89 o
   8   3   0       93.03       91.44     13.04 o
   9   3   0       33.65        2.90     38.64 o
  10   3   0       73.33       67.51     17.10 o
  11   3   0       31.97       28.96     25.10 o
   0   4   0     1810.57     1557.88     42.58 o
   1   4   0     1290.26     1348.90     39.60 o
   2   4   0       22.31       49.71      7.08 o
   3   4   0      829.27      889.32     26.77 o
   4   4   0     1247.33     1291.30    104.54 o
   5   4   0        3.40        1.96     13.72 o
   6   4   0      558.84      587.82     26.98 o
   7   4   0       50.98       18.08     17.85 o
   8   4   0      435.32      411.85     18.21 o
   9   4   0        1.25        7.34     25.49 o
  10   4   0      278.50      312.32     38.05 o
   1   5   0      920.25     1103.51     38.18 o
   2   5   0     2325.32     2473.04     60.80 o
   3   5   0        8.87        3.62      5.39 o
   4   5   0       86.34       90.41     10.58 o
   5   5   0       95.87       86.03     15.64 o
   6   5   0       16.86        8.34     17.10 o
   7   5   0       78.17       87.03     14.06 o
   8   5   0        0.29        8.14     15.45 o
   9   5   0      285.18      270.10     21.23 o
  10   5   0      103.11       97.71     25.54 o
   0   6   0      371.67      363.89     11.64 o
   1   6   0      294.31      307.98     17.00 o
   2   6   0      422.49      409.77     13.08 o
   3   6   0      431.82      464.50     13.92 o
   4   6   0        1.56       19.32     17.35 o
   5   6   0        4.56        0.46     19.71 o
   6   6   0      149.25      147.09     12.62 o
   7   6   0      230.87      228.22     14.64 o
   8   6   0       10.27       12.36     19.43 o
   9   6   0      109.73       87.36     33.87 o
  10   6   0       87.49      100.57     28.43 o
   1   7   0       36.79       50.98     12.30 o
   2   7   0      381.22      372.80     13.17 o
   3   7   0      217.07      213.30     12.58 o
   4   7   0       94.14       88.71     11.83 o
   5   7   0      389.11      357.00     16.95 o
   6   7   0       90.79       88.04     17.17 o
   7   7   0       30.20       43.35     14.17 o
   8   7   0        2.72       11.99     19.13 o
   9   7   0        0.19       23.46     24.16 o
   0   8   0       49.34       38.31      9.99 o
   1   8   0       39.99       44.06     11.67 o
   2   8   0       48.69       31.93     19.67 o
   3   8   0     1506.16     1442.26     80.47 o
   4   8   0      124.95      126.54     13.32 o
   5   8   0      360.26      319.38     18.60 o
   6   8   0        0.70       18.85     28.04 o
   7   8   0        5.97       32.75     29.77 o
   8   8   0       63.08       34.41     17.47 o
   9   8   0        5.87       15.72     15.93 o
   1   9   0      171.62      174.84     15.18 o
   2   9   0        0.48       24.34     25.84 o
   3   9   0      142.75      120.56     15.76 o
   4   9   0        0.00        0.02     53.02 o
   5   9   0      128.27      151.91     18.13 o
   6   9   0        1.74        3.55     15.26 o
   7   9   0      101.25       52.27     45.66 o
   8   9   0        5.58       16.00     36.77 o
   0  10   0       39.93       19.95     14.10 o
   1  10   0        6.18       13.26     20.91 o
   2  10   0       16.63        2.97     57.16 o
   3  10   0       76.64       66.34     15.20 o
   4  10   0       56.80       55.70     17.41 o
   5  10   0       60.61       73.23     31.32 o
   6  10   0        0.80       17.77     29.95 o
   7  10   0       14.92        0.02     91.00 o
   1  11   0       88.32       99.14     20.01 o
   2  11   0       82.58        2.84     53.39 o
   3  11   0       92.61      100.21     21.19 o
   4  11   0      152.95      152.80     21.29 o
   5  11   0        2.66        6.67     26.79 o
   6  11   0        0.81       12.36     30.31 o
   0  12   0      218.51      232.02     23.50 o
   1  12   0       88.43       93.85     20.16 o
   2  12   0       57.05        3.15     54.13 o
   3  12   0       18.98        9.86     15.43 o
   4  12   0        4.95       44.78     40.81 o
   5  12   0       73.63      103.47     21.90 o
   1  13   0       19.62       18.85     27.10 o
   2  13   0        0.61       10.78     24.47 o
   3  13   0       69.81       60.06     38.37 o
 -11   1   1        3.94       49.71     37.69 o
 -10   1   1       49.31       63.45     15.72 o
  -9   1   1      272.73      279.02     19.18 o
  -8   1   1      928.14      914.69     27.14 o
  -7   1   1       32.24       27.25      9.18 o
  -6   1   1       62.12       81.76      8.11 o
  -5   1   1      899.25      887.15     27.81 o
  -4   1   1     2457.91     2607.66     56.95 o
  -3   1   1      491.44      537.12     14.98 o
  -2   1   1        8.83        2.67      3.69 o
  -1   1   1     3409.54     3432.90     36.12 o
   0   1   1     1414.61     1387.74     21.52 o
   1   1   1     1321.51     1217.99     23.88 o
   2   1   1       61.94       41.49      5.32 o
   3   1   1      879.13      996.94     23.82 o
   4   1   1      788.89      845.97     25.07 o
   5   1   1      128.17      149.72      8.78 o
   6   1   1       52.72       47.71      7.68 o
   7   1   1        8.34       14.74      8.95 o
   8   1   1       64.57       60.62     12.01 o
   9   1   1      133.21      131.42     16.04 o
  10   1   1       18.24       38.31     31.09 o
  11   1   1      159.30      141.06     21.31 o
 -11   2   1       67.93       75.39     18.69 o
 -10   2   1        3.68       28.39     24.85 o
  -9   2   1       37.80       11.01     21.91 o
  -8   2   1      220.24      221.76     14.96 o
  -7   2   1      140.05      112.81     11.43 o
  -6   2   1      293.31      307.95     11.97 o
  -5   2   1       22.49       20.60      6.68 o
  -4   2   1       16.04        3.41     15.07 o
  -3   2   1       18.84       32.55      5.94 o
  -2   2   1     7440.82     7661.29     73.12 o
  -1   2   1     1017.27      976.46     26.97 o
   0   2   1     4293.47     3867.96     45.09 o
   1   2   1     1304.92     1133.94     29.08 o
   2   2   1        6.68        2.11     17.52 o
   3   2   1     4920.93     5101.82     72.18 o
   4   2   1     2683.34     2675.89     59.55 o
   5   2   1     1077.28     1053.84     31.48 o
   6   2   1       88.90       89.73      8.84 o
   7   2   1       44.50       32.55      9.21 o
   8   2   1      812.82      857.92     23.13 o
   9   2   1       50.67       46.47     13.70 o
  10   2   1       19.95       32.34     14.28 o
  11   2   1       15.79       14.74     14.88 o
 -11   3   1       14.63       17.62     15.51 o
 -10   3   1       20.28        3.22     44.18 o
  -9   3   1      151.99      173.41     17.01 o
  -8   3   1       65.00      104.57     12.84 o
  -7   3   1      399.44      387.47     16.25 o
  -6   3   1      367.23      366.58     12.37 o
  -5   3   1        7.28       14.88     16.19 o
  -4   3   1       24.19       32.96      6.80 o
  -3   3   1      133.17      118.22      8.19 o
  -2   3   1      129.56      120.97      7.10 o
  -1   3   1     8183.05     8480.07     80.32 o
   0   3   1        0.46        2.61     16.48 o
   1   3   1      392.62      407.81     12.32 o
   2   3   1     1355.91     1324.37     37.93 o
   3   3   1     2655.32     3179.10     60.86 o
   4   3   1      328.47      377.69     12.55 o
   5   3   1       18.70       13.79      6.40 o
   6   3   1     1342.03     1327.29     39.25 o
   7   3   1      172.25      176.27     13.34 o
   8   3   1       20.51       25.23     10.45 o
   9   3   1      166.03      177.69     17.22 o
  10   3   1       52.13       48.45     15.73 o
 -10   4   1       53.91       26.69     16.68 o
  -9   4   1       68.94       57.32     15.48 o
  -8   4   1       25.28       15.44     21.00 o
  -7   4   1       17.78       12.62      9.18 o
  -6   4   1      122.14       98.79     11.41 o
  -5   4   1     2000.24     2044.91     45.50 o
  -4   4   1      888.37      936.97     29.68 o
  -3   4   1      227.68      248.20      9.61 o
  -2   4   1      131.69      154.16      8.47 o
  -1   4   1       23.32       27.44      6.77 o
   0   4   1     8312.31     8666.11     91.13 o
   1   4   1      196.81      207.10      7.75 o
   2   4   1     1314.77     1204.71     28.68 o
   3   4   1     1158.22     1181.57     30.87 o
   4   4   1      613.44      637.74     20.85 o
   5   4   1      307.73      296.72     11.13 o
   6   4   1      888.89      947.63     29.84 o
   7   4   1        0.99        6.40      7.90 o
   8   4   1       11.07       13.00     18.89 o
   9   4   1        0.26        7.24     10.52 o
  10   4   1       17.19       20.44     29.52 o
 -10   5   1        0.23       20.76     26.48 o
  -9   5   1      258.25      254.41     21.18 o
  -8   5   1       65.84       90.75     16.06 o
  -7   5   1      385.62      353.61     18.22 o
  -6   5   1       49.03       41.02     10.34 o
  -5   5   1       16.59       25.78      8.56 o
  -4   5   1      723.14      717.20     20.19 o
  -3   5   1      456.82      509.71     13.78 o
  -2   5   1       25.93       24.87      7.87 o
  -1   5   1     1484.23     1450.78     32.85 o
   0   5   1      137.09      141.08      8.95 o
   1   5   1     4840.17     4786.63     77.32 o
   2   5   1      282.19      277.30     10.16 o
   3   5   1     2362.98     2443.47     63.97 o
   4   5   1      521.81      543.47     17.57 o
   5   5   1      135.27      139.79      9.76 o
   6   5   1        5.06        6.31     19.49 o
   7   5   1      370.93      383.22     17.56 o
   8   5   1        1.25       19.32     23.97 o
   9   5   1       69.46       80.46     15.45 o
  10   5   1        5.63       17.77     26.77 o
 -10   6   1       80.60       87.03     19.75 o
  -9   6   1       25.22       14.19     14.60 o
  -8   6   1      245.06      298.52     19.84 o
  -7   6   1       23.55        7.63     22.99 o
  -6   6   1      473.45      481.63     18.12 o
  -5   6   1      599.35      605.38     18.55 o
  -4   6   1        4.25       10.54     17.71 o
  -3   6   1      306.40      309.22     12.62 o
  -2   6   1     1724.14     1835.78     41.56 o
  -1   6   1      116.09      104.58      9.17 o
   0   6   1     1054.66     1098.71     30.95 o
   1   6   1      116.73       96.31      8.80 o
   2   6   1     6351.94     6467.19    104.40 o
   3   6   1       59.36       50.47      8.16 o
   4   6   1      814.11      834.09     26.96 o
   5   6   1       14.78        0.00     50.10 o
   6   6   1       43.02       48.95     11.30 o
   7   6   1      500.16      452.15     17.55 o
   8   6   1      200.76      197.34     19.15 o
   9   6   1        1.72        9.97     22.99 o
  10   6   1        0.02        7.44     37.07 o
  -9   7   1       47.84       73.84     18.81 o
  -8   7   1        0.74       18.23     26.20 o
  -7   7   1      219.63      227.67     20.03 o
  -6   7   1        0.56       26.69     12.61 o
  -5   7   1     1725.24     1636.91     49.41 o
  -4   7   1        0.90       49.20     27.43 o
  -3   7   1      168.77      180.58     12.06 o
  -2   7   1      529.82      590.46     18.32 o
  -1   7   1     4690.58     4623.21     93.03 o
   0   7   1      271.28      311.74     12.04 o
   1   7   1      687.19      734.54     21.40 o
   2   7   1        5.67        4.63      6.57 o
   3   7   1      994.83      884.80     27.77 o
   4   7   1        3.85        4.04     26.79 o
   5   7   1      156.37      163.18     13.29 o
   6   7   1      107.40      106.42     12.95 o
   7   7   1       63.66       22.43     27.02 o
   8   7   1       32.19       42.64     14.53 o
   9   7   1      129.16       21.09     30.82 o
  -9   8   1       20.34       60.34     19.51 o
  -8   8   1      143.08      160.88     21.85 o
  -7   8   1      428.54      369.30     23.45 o
  -6   8   1       66.76       85.69     17.27 o
  -5   8   1        4.01       16.88     26.24 o
  -4   8   1     4169.79     4219.11    107.46 o
  -3   8   1      660.29      604.52     20.30 o
  -2   8   1      390.88      406.07     17.36 o
  -1   8   1      526.37      528.47     18.15 o
   0   8   1      500.46      519.42     17.18 o
   1   8   1      334.34      333.01     15.06 o
   2   8   1      235.46      252.71     14.26 o
   3   8   1      336.64      347.56     15.39 o
   4   8   1      301.92      297.31     15.47 o
   5   8   1       74.68       84.37     13.51 o
   6   8   1      789.97      819.38     26.71 o
   7   8   1        8.69       60.06     32.81 o
   8   8   1      160.14      165.93     19.41 o
   9   8   1       35.38       77.27     17.35 o
  -8   9   1       69.67       98.07     21.32 o
  -7   9   1      419.27      481.55     26.77 o
  -6   9   1       68.86       72.92     17.77 o
  -5   9   1       57.91       66.63     17.57 o
  -4   9   1       58.53       55.97     14.76 o
  -3   9   1      243.34      268.34     18.22 o
  -2   9   1       99.80      113.95     15.32 o
  -1   9   1      968.23      968.76     29.05 o
   0   9   1        1.10       31.93     24.13 o
   1   9   1      143.74      115.49     14.65 o
   2   9   1        0.53       31.33     26.51 o
   3   9   1      912.43      920.10     29.40 o
   4   9   1      444.00      435.49     18.72 o
   5   9   1      250.04      282.02     19.89 o
   6   9   1        1.53        8.98     27.05 o
   7   9   1       99.77      102.38     18.15 o
   8   9   1       75.56       68.40     18.40 o
  -7  10   1        5.23       31.33     38.76 o
  -6  10   1      218.46      199.37     23.31 o
  -5  10   1        3.61       23.99     32.16 o
  -4  10   1      240.65      247.58     22.58 o
  -3  10   1      413.92      416.22     20.50 o
  -2  10   1      269.63      274.25     18.42 o
  -1  10   1      472.35      464.44     21.66 o
   0  10   1       13.55        7.34     32.88 o
   1  10   1      553.23      562.78     22.14 o
   2  10   1      888.21      871.68     23.32 o
   3  10   1      201.65      154.14     19.16 o
   4  10   1       68.43       73.54     16.61 o
   5  10   1        0.02       63.44     34.29 o
   6  10   1      317.56      340.86     22.53 o
   7  10   1        8.42        0.00     81.57 o
  -6  11   1        5.34        7.05     50.82 o
  -5  11   1      119.87      132.66     22.73 o
  -4  11   1        0.67       17.92     17.47 o
  -3  11   1       33.72       22.94     18.05 o
  -2  11   1        1.26       22.77     33.56 o
  -1  11   1      195.31      221.75     20.84 o
   0  11   1       10.76        5.52     42.18 o
   1  11   1      508.78      511.19     24.34 o
   2  11   1       10.15       34.20     33.57 o
   3  11   1      135.15      124.12     19.19 o
   4  11   1        5.47       12.62     24.72 o
   5  11   1      232.28      230.93     21.81 o
   6  11   1      128.84      137.24     20.18 o
  -5  12   1        0.17       32.75     44.35 o
  -4  12   1       45.69       22.77     20.03 o
  -3  12   1       24.27       62.31     20.67 o
  -2  12   1       35.46       71.70     20.66 o
  -1  12   1       27.75       11.13     15.92 o
   0  12   1       18.23       31.13     37.63 o
   1  12   1       13.90        6.31     45.20 o
   2  12   1       58.74       88.37     19.56 o
   3  12   1        0.04        1.32     23.98 o
   4  12   1      101.59      104.57     22.01 o
   5  12   1       10.71       84.36     43.83 o
  -3  13   1      108.53      127.74     25.14 o
  -2  13   1       27.33        7.05     52.65 o
  -1  13   1       43.75       59.51     46.50 o
   0  13   1        1.49       12.49     16.99 o
   1  13   1       99.07       17.47     44.86 o
   2  13   1        2.60       21.42     37.53 o
   3  13   1       32.79       97.00     20.50 o
 -11   0   2      133.60      150.14     19.35 o
 -10   0   2       44.15       37.64     14.97 o
  -9   0   2      611.27      625.77     23.34 o
  -8   0   2     2644.62     2514.51     59.46 o
  -7   0   2       50.08       54.10     10.03 o
  -6   0   2     1812.12     1814.09     41.32 o
  -5   0   2       17.70       18.69      6.05 o
  -4   0   2       96.68      104.58      6.97 o
  -3   0   2       16.73       16.29      5.07 o
  -2   0   2       36.45       22.09      4.72 o
  -1   0   2     6392.47     6209.42     49.03 o
   0   0   2      217.69      294.02      9.24 o
   1   0   2        6.00        4.04      3.53 o
   2   0   2     4176.17     4025.16     52.74 o
   3   0   2        9.93        7.05      4.67 o
   4   0   2      131.74      150.17      7.92 o
   5   0   2      266.38      265.45      9.94 o
   6   0   2       63.34       81.11      8.40 o
   7   0   2      264.50      294.84     13.56 o
   8   0   2        0.08       43.58     26.77 o
   9   0   2      398.41      407.47     21.01 o
  10   0   2       68.06       80.46     16.74 o
  11   0   2       33.92       53.31     17.29 o
 -11   1   2       15.69        0.00     82.95 o
 -10   1   2       11.47        3.09     43.18 o
  -9   1   2      455.25      452.89     21.38 o
  -8   1   2       10.27       22.77     10.27 o
  -7   1   2      446.91      434.79     15.72 o
  -6   1   2      185.94      167.81      9.76 o
  -5   1   2     3851.85     3944.09     76.87 o
  -4   1   2     2707.90     2901.69     58.15 o
  -3   1   2     3586.55     3554.64     55.89 o
  -2   1   2     6110.00     5723.46     60.41 o
  -1   1   2     5393.97     5543.66     48.78 o
   0   1   2     3859.87     3742.76     37.76 o
   1   1   2    15235.53    16291.28     90.01 o
   2   1   2       12.23       19.16      5.18 o
   3   1   2      126.19      113.20      6.49 o
   4   1   2     1452.57     1577.75     32.83 o
   5   1   2      890.38      844.78     28.18 o
   6   1   2        0.13        8.34      6.32 o
   7   1   2     2453.49     2523.44     55.96 o
   8   1   2        3.64        1.24     12.44 o
   9   1   2      246.08      235.87     18.19 o
  10   1   2      167.57      147.52     18.74 o
  11   1   2       24.18        7.44     43.18 o
 -11   2   2        7.63       17.17     15.31 o
 -10   2   2       77.64       41.25     16.36 o
  -9   2   2        0.01       24.34     27.61 o
  -8   2   2      342.09      339.57     16.53 o
  -7   2   2      264.65      263.67     13.98 o
  -6   2   2     1186.57     1133.35     35.06 o
  -5   2   2       15.59        6.95     13.44 o
  -4   2   2      349.58      446.15     12.89 o
  -3   2   2      894.85      820.58     22.64 o
  -2   2   2    25418.82    26747.25    140.21 o
  -1   2   2      542.86      534.23     15.77 o
   0   2   2    13984.76    14166.86     87.90 o
   1   2   2     1100.33     1035.38     28.92 o
   2   2   2    13544.03    13320.45    105.52 o
   3   2   2       48.16       40.11      5.91 o
   4   2   2     4311.69     4355.38     78.45 o
   5   2   2       11.05       17.77      6.20 o
   6   2   2       39.23        7.15     17.10 o
   7   2   2       84.09       75.71     10.61 o
   8   2   2     1137.35     1099.22     29.76 o
   9   2   2       33.40        8.66     26.79 o
  10   2   2      227.07      233.66     20.84 o
 -11   3   2      164.91      132.25     22.28 o
 -10   3   2      160.58      152.80     19.96 o
  -9   3   2       13.81        5.61     33.17 o
  -8   3   2      227.94      225.52     15.63 o
  -7   3   2       70.65       90.07     10.90 o
  -6   3   2       71.30       67.22      9.41 o
  -5   3   2      400.71      351.66     12.11 o
  -4   3   2        2.25        9.86     13.97 o
  -3   3   2     1331.02     1198.59     28.61 o
  -2   3   2       83.27       78.24      6.67 o
  -1   3   2     7002.97     6561.18     73.42 o
   0   3   2      724.90      739.38     20.51 o
   1   3   2     5070.48     5077.07     64.38 o
   2   3   2     1122.44     1169.93     25.81 o
   3   3   2     2503.50     2950.39     60.57 o
   4   3   2      427.99      417.09     13.19 o
   5   3   2        2.41        7.93     13.64 o
   6   3   2       82.07       62.88     10.53 o
   7   3   2       56.99       39.20     10.33 o
   8   3   2       52.09       21.92     10.58 o
   9   3   2      100.83      106.78     16.68 o
  10   3   2       18.41        6.77     31.44 o
 -11   4   2       30.40        0.00     86.22 o
 -10   4   2       27.94       30.33     15.61 o
  -9   4   2      144.29      141.48     17.50 o
  -8   4   2      169.50      182.99     14.08 o
  -7   4   2        0.91       19.63     18.60 o
  -6   4   2      343.97      373.46     14.56 o
  -5   4   2      345.96      373.48     11.79 o
  -4   4   2      276.02      272.52     10.07 o
  -3   4   2       11.22       10.66     14.06 o
  -2   4   2      187.90      275.47      9.53 o
  -1   4   2     1682.21     1802.79     45.79 o
   0   4   2      658.79      573.64     17.20 o
   1   4   2        3.12       13.39     13.66 o
   2   4   2      265.22      249.36      9.07 o
   3   4   2        6.96        3.75     12.98 o
   4   4   2      190.09      171.08      8.92 o
   5   4   2       65.43       87.03      8.03 o
   6   4   2       28.01       12.24     17.82 o
   7   4   2       16.37       17.32     10.30 o
   8   4   2       13.69        4.79      9.58 o
   9   4   2      252.24      292.97     19.04 o
  10   4   2      161.52      157.27     20.25 o
 -10   5   2       81.17      111.28     18.92 o
  -9   5   2        9.90       12.24     25.75 o
  -8   5   2       59.47       68.70     16.06 o
  -7   5   2      276.51      304.77     16.91 o
  -6   5   2       29.24       10.31     19.59 o
  -5   5   2        6.55        0.25     13.53 o
  -4   5   2       10.33        7.73     16.48 o
  -3   5   2      348.62      381.18     11.91 o
  -2   5   2      601.59      651.49     18.33 o
  -1   5   2     1329.96     1533.51     33.77 o
   0   5   2     3098.97     3378.66     66.95 o
   1   5   2      917.35      803.83     25.45 o
   2   5   2      117.09      114.34      8.06 o
   3   5   2     2284.95     2225.88     62.75 o
   4   5   2       84.84       92.82      8.99 o
   5   5   2     1339.51     1369.44     41.20 o
   6   5   2       49.02       62.59     11.07 o
   7   5   2      144.41      158.62     13.11 o
   8   5   2      248.17      229.85     19.04 o
   9   5   2      151.65      142.34     19.69 o
  10   5   2       27.45       10.78     32.59 o
 -10   6   2       39.72       32.34     38.16 o
  -9   6   2       68.61       92.46     17.94 o
  -8   6   2      175.58      192.33     18.41 o
  -7   6   2        6.42       15.15     21.09 o
  -6   6   2      281.88      267.76     15.27 o
  -5   6   2        3.32        2.01      9.58 o
  -4   6   2      248.25      233.69     12.62 o
  -3   6   2      320.92      330.41     12.39 o
  -2   6   2      345.48      347.61     13.38 o
  -1   6   2      412.80      448.42     16.72 o
   0   6   2      417.82      422.96     13.29 o
   1   6   2      574.05      605.50     15.90 o
   2   6   2      730.71      709.56     20.08 o
   3   6   2        3.50        9.86     15.09 o
   4   6   2      433.60      438.54     14.28 o
   5   6   2       20.28        8.24     16.27 o
   6   6   2      208.23      208.08     15.53 o
   7   6   2        3.27        5.36     23.98 o
   8   6   2       52.16       62.31     15.58 o
   9   6   2       60.83       92.81     15.90 o
  -9   7   2       64.45       79.50     19.19 o
  -8   7   2       10.35        9.08     31.44 o
  -7   7   2       27.11        8.24     29.75 o
  -6   7   2       20.51        0.00     67.15 o
  -5   7   2      932.48      909.32     28.15 o
  -4   7   2      122.34      135.16     13.35 o
  -3   7   2      425.16      458.30     15.37 o
  -2   7   2      607.05      665.13     18.51 o
  -1   7   2      203.89      205.51     11.83 o
   0   7   2       81.07       93.51     10.41 o
   1   7   2        3.59       19.63     19.55 o
   2   7   2       50.39       70.19      9.32 o
   3   7   2        0.07       10.08      8.43 o
   4   7   2        0.02       10.31     17.97 o
   5   7   2      369.54      375.53     16.69 o
   6   7   2       17.37       35.05     10.83 o
   7   7   2      544.94      551.74     24.45 o
   8   7   2       28.80        6.31     34.05 o
   9   7   2       76.40      110.14     18.83 o
  -9   8   2       51.61       63.73     20.62 o
  -8   8   2       17.05        3.28     47.27 o
  -7   8   2      135.45      147.52     17.87 o
  -6   8   2       32.58       21.42     31.55 o
  -5   8   2       21.71       12.11     26.79 o
  -4   8   2      180.03      218.56     15.91 o
  -3   8   2      280.54      286.89     16.41 o
  -2   8   2       33.72       20.28     11.63 o
  -1   8   2       90.16       13.26     23.91 o
   0   8   2        4.86       15.02     20.85 o
   1   8   2        4.57       11.50     19.59 o
   2   8   2      155.48      166.40     13.89 o
   3   8   2      699.96      698.86     19.93 o
   4   8   2     1316.90     1369.07     38.53 o
   5   8   2        1.25        5.03     27.58 o
   6   8   2       31.72       32.34     14.08 o
   7   8   2        0.53       13.52     12.80 o
   8   8   2       86.59      129.37     16.73 o
  -8   9   2       76.50      117.41     21.77 o
  -7   9   2        5.28        9.52     34.05 o
  -6   9   2        4.73       26.14     33.20 o
  -5   9   2       35.45       32.96     16.07 o
  -4   9   2      152.08      169.65     16.83 o
  -3   9   2        2.63        4.71     36.46 o
  -2   9   2       82.01       47.21     14.79 o
  -1   9   2      171.02      159.99     15.89 o
   0   9   2       25.00       32.34     29.38 o
   1   9   2       56.74       68.40     12.76 o
   2   9   2      248.40      252.70     15.97 o
   3   9   2       31.11       46.47     13.21 o
   4   9   2        5.68       25.59     23.96 o
   5   9   2       15.03        0.00     69.25 o
   6   9   2        1.64       12.11     25.23 o
   7   9   2       21.54       15.29     14.73 o
   8   9   2        0.99       58.40     37.84 o
  -7  10   2        5.51        3.48     61.46 o
  -6  10   2       19.55       32.75     18.48 o
  -5  10   2       11.33       26.32     16.94 o
  -4  10   2      166.68      180.57     21.22 o
  -3  10   2      388.74      372.75     20.79 o
  -2  10   2       61.98        0.00     74.41 o
  -1  10   2      198.58      198.36     17.18 o
   0  10   2      255.36      216.45     18.48 o
   1  10   2      458.80      448.33     19.76 o
   2  10   2      186.32      179.13     16.33 o
   3  10   2       37.78       38.31     15.32 o
   4  10   2      182.94      194.33     19.51 o
   5  10   2       99.97       83.06     17.66 o
   6  10   2      239.25      243.08     21.82 o
   7  10   2        4.71       14.46     27.56 o
  -6  11   2        9.02       19.00     18.61 o
  -5  11   2      126.57      136.40     23.47 o
  -4  11   2       10.92       15.44     32.58 o
  -3  11   2       20.25       10.08     15.38 o
  -2  11   2       36.36        2.27     22.27 o
  -1  11   2      346.87      367.21     22.69 o
   0  11   2        0.01       16.73     30.08 o
   1  11   2        0.00       78.85     37.28 o
   2  11   2      180.32      181.54     21.27 o
   3  11   2       78.75       73.23     18.73 o
   4  11   2       55.95       49.71     16.70 o
   5  11   2       21.66       16.88     30.66 o
   6  11   2        9.47       31.13     17.22 o
  -5  12   2        0.36       60.90     23.80 o
  -4  12   2       10.32       13.79     44.18 o
  -3  12   2       16.60       32.96     40.78 o
  -2  12   2        9.91      102.37     47.56 o
  -1  12   2       10.42       12.49     35.55 o
   0  12   2        2.75       68.99     41.72 o
   1  12   2       24.78       85.36     42.10 o
   2  12   2      341.57      372.02     25.61 o
   3  12   2       23.21       35.69     18.43 o
   4  12   2       51.35       19.00     17.21 o
   5  12   2        8.57       57.31     19.29 o
  -3  13   2       39.83       37.20     23.20 o
  -2  13   2       23.97       73.23     23.03 o
  -1  13   2      111.99      171.52     24.44 o
   0  13   2       71.74       86.36     22.01 o
   1  13   2      180.27      176.73     25.28 o
   2  13   2        0.79        2.16     22.75 o
   3  13   2       81.23       90.07     23.15 o
 -11   1   3       20.69       10.54     28.66 o
 -10   1   3       18.71       17.32     13.14 o
  -9   1   3      173.39      168.72     16.31 o
  -8   1   3      110.95      100.94     12.62 o
  -7   1   3      327.90      334.97     13.79 o
  -6   1   3        9.39        9.86     13.63 o
  -5   1   3      372.27      370.77     12.44 o
  -4   1   3      176.58      178.69      8.15 o
  -3   1   3      718.19      669.54     20.44 o
  -2   1   3    16636.21    16533.77    104.33 o
  -1   1   3      301.78      260.45      8.69 o
   0   1   3     3004.24     2998.16     39.57 o
   1   1   3     4189.39     3887.68     49.61 o
   2   1   3      170.40      186.47      6.86 o
   3   1   3      358.09      423.74     11.08 o
   4   1   3      972.94     1031.88     28.84 o
   5   1   3       57.27       54.90      7.18 o
   6   1   3       76.64       69.59      8.68 o
   7   1   3       93.80       71.40     11.82 o
   8   1   3      123.64      113.95     12.64 o
   9   1   3      244.43      285.64     19.41 o
  10   1   3       30.12       38.75     15.63 o
 -11   2   3        4.52       10.66     24.73 o
 -10   2   3       31.90       45.50     15.01 o
  -9   2   3        0.05        5.44     31.44 o
  -8   2   3       22.17        0.00     25.49 o
  -7   2   3      657.05      643.99     18.22 o
  -6   2   3       77.59       98.07      8.17 o
  -5   2   3      385.24      344.97     10.67 o
  -4   2   3      671.09      798.38     25.36 o
  -3   2   3     1228.36     1136.02     25.43 o
  -2   2   3     4284.16     4250.48     58.85 o
  -1   2   3     7236.45     6951.18     69.68 o
   0   2   3    10464.74    10036.77     80.57 o
   1   2   3       60.80       55.17      5.86 o
   2   2   3     4061.24     4014.32     61.71 o
   3   2   3       34.04       37.86      6.40 o
   4   2   3      203.63      207.07      8.78 o
   5   2   3     1044.30     1138.05     33.92 o
   6   2   3       23.59       18.85      8.10 o
   7   2   3       88.25       83.39     11.47 o
   8   2   3        0.59       28.01     26.01 o
   9   2   3        5.05       20.76     25.01 o
  10   2   3        7.50        0.00     77.50 o
 -11   3   3       13.51       14.46     28.38 o
 -10   3   3      111.14      106.78     17.43 o
  -9   3   3       93.68       78.23     16.18 o
  -8   3   3      275.23      264.83     16.35 o
  -7   3   3      212.91      198.87     13.66 o
  -6   3   3      916.16      933.44     27.42 o
  -5   3   3     1244.16     1297.59     34.93 o
  -4   3   3      710.59      779.20     26.06 o
  -3   3   3      557.64      582.03     17.32 o
  -2   3   3      450.33      409.95     11.63 o
  -1   3   3      678.60      681.69     20.63 o
   0   3   3       40.91       35.05      6.37 o
   1   3   3       93.22      110.54      6.79 o
   2   3   3      164.70      216.48      7.39 o
   3   3   3     1495.78     1597.91     47.40 o
   4   3   3     1922.75     2014.66     58.07 o
   5   3   3      305.93      305.44     11.29 o
   6   3   3       92.26      100.94     10.81 o
   7   3   3      288.68      264.25     15.17 o
   8   3   3       73.03       90.41     14.67 o
   9   3   3      152.80      156.37     17.95 o
  10   3   3       12.95       18.69     14.27 o
 -11   4   3        3.41       20.11     16.25 o
 -10   4   3       26.41       19.79     29.85 o
  -9   4   3      504.89      512.80     22.76 o
  -8   4   3      643.62      607.10     20.34 o
  -7   4   3      168.69      155.48     12.98 o
  -6   4   3      601.24      569.72     17.13 o
  -5   4   3      171.48      164.11     10.11 o
  -4   4   3     1723.60     1714.82     38.69 o
  -3   4   3       17.08       17.77      6.81 o
  -2   4   3     1893.71     1903.35     50.19 o
  -1   4   3      895.41      933.10     25.23 o
   0   4   3     4192.05     4362.84     69.06 o
   1   4   3      142.24      151.50      8.39 o
   2   4   3       37.40       50.98      7.17 o
   3   4   3     1710.25     1836.14     53.89 o
   4   4   3     1532.95     1654.96     39.46 o
   5   4   3      121.01      118.20      8.97 o
   6   4   3      108.13       94.20     11.49 o
   7   4   3       64.51       41.25     12.21 o
   8   4   3      289.52      306.65     19.48 o
   9   4   3       51.16        6.31     38.01 o
  10   4   3       65.33       61.18     17.96 o
 -10   5   3        1.84       23.99     28.82 o
  -9   5   3       17.06        9.08     28.39 o
  -8   5   3        1.67        7.93     28.12 o
  -7   5   3      587.26      600.03     20.22 o
  -6   5   3       83.55       76.33     11.60 o
  -5   5   3      755.68      769.00     26.88 o
  -4   5   3      215.95      205.01     10.79 o
  -3   5   3     4096.96     4127.61     80.96 o
  -2   5   3       12.59       11.25     16.61 o
  -1   5   3       54.94       10.78     16.61 o
   0   5   3     1853.18     2049.49     53.70 o
   1   5   3      503.06      464.64     13.93 o
   2   5   3      211.14      200.42      9.65 o
   3   5   3       47.12       37.87      7.73 o
   4   5   3       40.13       37.64      8.15 o
   5   5   3       68.62       77.59     10.43 o
   6   5   3        0.59        4.41     25.23 o
   7   5   3      228.95      216.45     14.25 o
   8   5   3        6.17        8.66     10.98 o
   9   5   3       82.89      108.64     17.20 o
  10   5   3        0.64       10.31     13.60 o
 -10   6   3       48.04       58.13     18.60 o
  -9   6   3       35.38        6.40     38.95 o
  -8   6   3       53.69       32.55     15.15 o
  -7   6   3      251.38      245.34     16.30 o
  -6   6   3      724.01      750.06     22.61 o
  -5   6   3      406.30      376.96     16.03 o
  -4   6   3      379.90      374.88     13.90 o
  -3   6   3       39.88       47.21      9.12 o
  -2   6   3      450.28      472.30     13.26 o
  -1   6   3      560.68      581.00     19.03 o
   0   6   3     1429.55     1493.97     36.10 o
   1   6   3       17.18       11.74     16.84 o
   2   6   3      109.79      112.05      9.12 o
   3   6   3       46.54       43.82      8.55 o
   4   6   3     1497.90     1583.48     42.87 o
   5   6   3        6.57       14.33      9.24 o
   6   6   3       37.07       19.79     11.33 o
   7   6   3       78.18       59.23     14.64 o
   8   6   3       97.86       74.77     17.37 o
   9   6   3       48.39       52.79     15.90 o
  -9   7   3      102.79      112.80     19.05 o
  -8   7   3       22.47       15.29     28.77 o
  -7   7   3      407.24      455.92     22.99 o
  -6   7   3        1.22        9.74     25.23 o
  -5   7   3     2075.40     2094.49     55.90 o
  -4   7   3       24.60        2.01     40.55 o
  -3   7   3      647.20      691.31     20.76 o
  -2   7   3      148.31      154.59     11.60 o
  -1   7   3      648.79      666.11     19.46 o
   0   7   3      140.70      166.40     11.11 o
   1   7   3     2288.56     2291.45     49.89 o
   2   7   3       76.69       85.36      9.95 o
   3   7   3     1827.31     1773.91     48.41 o
   4   7   3       30.30       39.88     25.15 o
   5   7   3       83.74      100.93     14.06 o
   6   7   3       55.22       28.58     27.24 o
   7   7   3       42.17       55.96     15.03 o
   8   7   3       42.94        9.74     12.88 o
   9   7   3       85.19      122.52     19.86 o
  -9   8   3       14.83       39.65     19.20 o
  -8   8   3       60.34        9.86     41.20 o
  -7   8   3        0.67       35.26     31.53 o
  -6   8   3      292.52      311.70     20.91 o
  -5   8   3      156.59      177.69     17.22 o
  -4   8   3       37.16       63.45     12.86 o
  -3   8   3      809.16      851.70     25.14 o
  -2   8   3      265.50      307.92     17.00 o
  -1   8   3      126.18      130.61     14.35 o
   0   8   3     2087.61     2039.53     50.30 o
   1   8   3      393.03      380.45     16.80 o
   2   8   3     2681.86     2635.62     57.20 o
   3   8   3       85.90      104.57     13.21 o
   4   8   3      262.84      269.52     17.08 o
   5   8   3      247.54      213.82     15.74 o
   6   8   3      414.96      416.21     21.96 o
   7   8   3       11.19       21.92     28.89 o
   8   8   3       27.69       56.23     15.87 o
  -8   9   3       26.30       11.25     16.25 o
  -7   9   3      343.83      398.07     25.06 o
  -6   9   3       11.69       14.74     26.72 o
  -5   9   3        0.25       29.55     32.37 o
  -4   9   3      252.48      294.82     17.87 o
  -3   9   3       64.24       75.08     15.86 o
  -2   9   3        0.95       40.56     30.16 o
  -1   9   3        1.62       39.42     31.09 o
   0   9   3       23.30       21.92     26.71 o
   1   9   3     1044.19     1037.03     30.06 o
   2   9   3        6.23        5.36      9.63 o
   3   9   3     2949.01     2958.27     68.41 o
   4   9   3       11.89       14.88     11.07 o
   5   9   3      288.43      249.29     19.83 o
   6   9   3      210.06      193.33     19.46 o
   7   9   3       53.68       20.28     29.73 o
   8   9   3        2.50       52.01     37.52 o
  -7  10   3       69.81       60.90     21.28 o
  -6  10   3      417.84      425.77     26.66 o
  -5  10   3       71.20       11.99     40.23 o
  -4  10   3      613.39      661.27     27.69 o
  -3  10   3      192.28      193.83     21.98 o
  -2  10   3       32.60       17.77     27.38 o
  -1  10   3       29.47        9.97     26.00 o
   0  10   3      731.95      692.19     22.66 o
   1  10   3       63.26       58.41     14.53 o
   2  10   3        2.19       36.55     29.93 o
   3  10   3        6.92       60.06     35.31 o
   4  10   3      217.09      226.59     19.44 o
   5  10   3       35.46       13.79     14.12 o
   6  10   3      223.06      175.31     21.85 o
   7  10   3      123.97      136.40     20.11 o
  -6  11   3       44.32       60.06     21.97 o
  -5  11   3      141.09      197.33     24.70 o
  -4  11   3       60.06       15.58     34.35 o
  -3  11   3       93.78       32.96     41.40 o
  -2  11   3       25.93       12.49     15.85 o
  -1  11   3        6.54        8.45     33.46 o
   0  11   3        5.03       16.29     15.79 o
   1  11   3       98.52       72.62     18.65 o
   2  11   3       58.34       14.74     29.20 o
   3  11   3      351.47      362.40     23.23 o
   4  11   3        2.14       22.60     31.21 o
   5  11   3      204.02      194.33     22.01 o
   6  11   3        2.65       34.62     16.89 o
  -5  12   3       29.33       27.63     21.88 o
  -4  12   3       21.86       24.16     38.09 o
  -3  12   3       25.45       21.09     18.62 o
  -2  12   3      104.68      110.15     23.72 o
  -1  12   3      564.64      537.49     29.12 o
   0  12   3      267.84      295.43     24.05 o
   1  12   3       67.22       58.96     19.56 o
   2  12   3       34.97       65.75     19.78 o
   3  12   3       39.82       17.03     32.42 o
   4  12   3      256.11      315.49     24.86 o
  -3  13   3      141.63      141.05     28.13 o
  -2  13   3        9.74       68.39     51.33 o
  -1  13   3      181.72      198.35     26.78 o
   0  13   3       32.91       57.04     21.68 o
   1  13   3      111.36       72.01     23.14 o
   2  13   3        9.01       50.98     19.47 o
   3  13   3       20.58        0.00     45.54 o
 -11   0   4       47.79       74.77     17.68 o
 -10   0   4      134.72      152.80     16.85 o
  -9   0   4      104.76       97.01     14.84 o
  -8   0   4      270.72      276.04     14.91 o
  -7   0   4      969.21      965.50     29.00 o
  -6   0   4     2807.21     2795.14     72.23 o
  -5   0   4      107.09      117.82      7.79 o
  -4   0   4     4202.59     3981.36     70.49 o
  -3   0   4      436.11      508.26     14.57 o
  -2   0   4    24120.44    23571.86    131.40 o
  -1   0   4    11860.07    11300.42     81.89 o
   0   0   4      277.35      295.07      9.25 o
   1   0   4      284.19      343.08     10.64 o
   2   0   4    13628.41    13686.77    111.08 o
   3   0   4      390.20      394.71     11.41 o
   4   0   4      311.63      276.71      9.55 o
   5   0   4      294.55      294.26     11.08 o
   6   0   4     1478.70     1399.08     40.30 o
   7   0   4     2490.99     2375.63     57.79 o
   8   0   4     1576.10     1621.79     52.06 o
   9   0   4       31.68       20.93     14.28 o
  10   0   4       11.39       44.30     39.16 o
 -11   1   4       51.21        9.08     13.95 o
 -10   1   4        0.03        3.09     34.35 o
  -9   1   4       30.69       41.25     13.83 o
  -8   1   4      658.20      662.28     20.32 o
  -7   1   4      929.92      859.23     25.26 o
  -6   1   4       73.20       69.00      8.64 o
  -5   1   4      402.72      363.90     10.95 o
  -4   1   4     2286.40     2464.78     57.13 o
  -3   1   4     3080.02     2940.20     54.68 o
  -2   1   4     2760.55     2640.04     46.28 o
  -1   1   4    34187.03    35128.99    156.43 o
   0   1   4     2405.52     2271.50     39.50 o
   1   1   4     1721.66     1591.96     35.89 o
   2   1   4       84.86      107.17      6.31 o
   3   1   4       52.59       34.21     16.16 o
   4   1   4      317.08      349.62     10.74 o
   5   1   4      127.27      150.60      8.37 o
   6   1   4      143.22      140.21     11.05 o
   7   1   4        0.17        2.22     26.79 o
   8   1   4      115.03       96.66     13.05 o
   9   1   4      562.44      568.72     24.82 o
  10   1   4       10.61        6.13     11.90 o
 -11   2   4       32.40       38.31     16.43 o
 -10   2   4       61.10       87.36     16.43 o
  -9   2   4        0.17       72.92     33.39 o
  -8   2   4      806.78      786.92     22.15 o
  -7   2   4       78.32       79.18     11.17 o
  -6   2   4      359.86      371.41     13.83 o
  -5   2   4      271.93      280.27     10.81 o
  -4   2   4     2641.00     2435.60     58.58 o
  -3   2   4     1605.47     1679.20     45.66 o
  -2   2   4      780.03      857.95     22.09 o
  -1   2   4    13250.22    12944.26     99.94 o
   0   2   4      414.20      398.47     13.62 o
   1   2   4       40.12       45.26      5.79 o
   2   2   4     3536.74     3493.68     59.63 o
   3   2   4     1890.38     1959.68     50.92 o
   4   2   4        0.47        9.63     12.03 o
   5   2   4       69.43       56.24      8.07 o
   6   2   4      337.92      345.56     14.68 o
   7   2   4        1.43        4.63     26.00 o
   8   2   4       38.18       36.77     13.49 o
   9   2   4      100.43      113.18     16.41 o
  10   2   4      105.31      105.31     18.04 o
 -11   3   4       42.92       21.76     17.24 o
 -10   3   4      109.32      118.98     18.00 o
  -9   3   4      534.75      517.71     24.50 o
  -8   3   4      316.59      323.22     16.77 o
  -7   3   4      704.42      691.30     20.76 o
  -6   3   4       27.92       10.78     16.84 o
  -5   3   4     1458.15     1426.54     36.63 o
  -4   3   4      343.04      335.03     10.51 o
  -3   3   4      395.20      440.15     11.30 o
  -2   3   4      160.93      161.38      7.29 o
  -1   3   4       98.18      113.96      7.28 o
   0   3   4      116.87      108.67      7.11 o
   1   3   4     2663.35     2487.07     52.06 o
   2   3   4      674.14      692.65     18.90 o
   3   3   4     1619.89     1503.20     33.44 o
   4   3   4      263.52      280.86     10.22 o
   5   3   4      747.00      744.32     18.61 o
   6   3   4       51.05       43.82      9.74 o
   7   3   4      919.38      927.74     33.90 o
   8   3   4      136.72      118.20     15.60 o
   9   3   4      244.76      282.01     19.89 o
  10   3   4        7.79       16.29     14.34 o
 -11   4   4       35.44       26.88     17.67 o
 -10   4   4       37.56       37.64     16.07 o
  -9   4   4       39.25        2.90     42.51 o
  -8   4   4       17.47        7.63      9.32 o
  -7   4   4       50.92       48.95     11.30 o
  -6   4   4     1233.44     1273.94     33.32 o
  -5   4   4       26.95       19.32      7.41 o
  -4   4   4      531.21      545.20     15.09 o
  -3   4   4     1542.59     1535.21     35.20 o
  -2   4   4      273.49      288.17      9.75 o
  -1   4   4       14.45       22.60      6.99 o
   0   4   4       40.84       80.46      7.72 o
   1   4   4     1044.91     1093.12     27.31 o
   2   4   4     1314.97     1330.81     32.76 o
   3   4   4       31.84        2.84     19.04 o
   4   4   4      839.97      801.36     24.39 o
   5   4   4      514.99      498.37     16.02 o
   6   4   4      645.58      633.06     18.96 o
   7   4   4        1.87        1.24     11.21 o
   8   4   4      367.01      367.90     19.96 o
   9   4   4      190.68      166.40     18.05 o
  10   4   4       41.18       10.90     32.88 o
 -10   5   4       11.15       27.44     32.51 o
  -9   5   4       35.70       37.64     15.41 o
  -8   5   4       45.42       31.13     14.61 o
  -7   5   4       93.16      104.57     13.94 o
  -6   5   4      634.67      615.14     18.69 o
  -5   5   4      235.24      252.71     12.55 o
  -4   5   4      299.86      302.94     11.87 o
  -3   5   4       78.17       88.04      9.09 o
  -2   5   4      618.13      668.99     18.57 o
  -1   5   4     1668.05     1632.83     36.30 o
   0   5   4      648.91      663.51     20.34 o
   1   5   4      471.58      508.93     16.19 o
   2   5   4        7.20        6.86      6.20 o
   3   5   4     2478.98     2344.51     66.14 o
   4   5   4      136.08      128.57      9.76 o
   5   5   4        3.97       20.11     21.08 o
   6   5   4       33.36       18.69     11.32 o
   7   5   4       66.99       70.49     12.35 o
   8   5   4      319.25      324.50     20.04 o
   9   5   4      113.95      141.48     17.92 o
 -10   6   4        0.86        2.84     18.60 o
  -9   6   4       95.73       85.36     17.90 o
  -8   6   4      109.20      121.34     18.18 o
  -7   6   4        9.35       20.11     23.65 o
  -6   6   4       15.90       11.37      9.68 o
  -5   6   4      887.83      843.45     30.23 o
  -4   6   4      505.26      510.47     17.03 o
  -3   6   4      291.83      285.09     12.72 o
  -2   6   4      117.00      144.06     10.34 o
  -1   6   4      573.76      539.37     16.67 o
   0   6   4       10.08        5.87      6.60 o
   1   6   4       15.74        1.49     27.31 o
   2   6   4      927.37      952.29     26.59 o
   3   6   4        0.01        6.67      6.95 o
   4   6   4      132.22      128.97     11.82 o
   5   6   4      214.61      210.68     13.54 o
   6   6   4       21.46       27.07     25.01 o
   7   6   4        7.01       11.13     24.47 o
   8   6   4       21.52       15.58     25.49 o
   9   6   4       19.44       21.09     27.52 o
  -9   7   4       10.66       20.28     31.99 o
  -8   7   4       42.03       38.31     16.88 o
  -7   7   4        4.60       16.29     27.08 o
  -6   7   4      126.39      128.97     15.08 o
  -5   7   4       53.44       45.74     12.86 o
  -4   7   4       66.88       88.71     12.50 o
  -3   7   4       31.63       24.16     25.04 o
  -2   7   4       86.21       81.76     10.71 o
  -1   7   4      233.55      227.15     12.44 o
   0   7   4      496.66      515.36     14.67 o
   1   7   4     1242.09     1268.98     39.66 o
   2   7   4       45.35       35.26      9.80 o
   3   7   4       52.90       16.15     21.48 o
   4   7   4      206.57      211.72     13.58 o
   5   7   4       16.47       13.00     11.26 o
   6   7   4      127.55      116.65     16.66 o
   7   7   4        5.68       14.88     25.60 o
   8   7   4       29.98       13.26     27.58 o
   9   7   4       51.72       52.53     18.20 o
  -9   8   4       50.15       66.63     19.62 o
  -8   8   4        6.92       16.29     29.25 o
  -7   8   4        0.09       44.30     32.00 o
  -6   8   4        3.39        5.36     38.01 o
  -5   8   4       47.19       81.43     14.57 o
  -4   8   4        6.20       69.89     33.29 o
  -3   8   4       12.59       17.17     23.49 o
  -2   8   4      190.10      190.36     14.85 o
  -1   8   4       30.41       45.02     12.52 o
   0   8   4      234.70      235.88     14.88 o
   1   8   4        0.80       18.23     10.26 o
   2   8   4      617.07      649.41     19.21 o
   3   8   4       52.47       42.41     12.62 o
   4   8   4      818.05      839.10     25.99 o
   5   8   4        8.31        2.61     36.46 o
   6   8   4       35.69       21.59     14.50 o
   7   8   4        8.12        9.63     25.23 o
   8   8   4        2.93        9.19     13.38 o
  -8   9   4        0.73       33.78     18.56 o
  -7   9   4        0.18       12.87     29.75 o
  -6   9   4        9.22       14.06     14.80 o
  -5   9   4      156.93      155.03     20.55 o
  -4   9   4        4.92       25.23     29.38 o
  -3   9   4      386.93      396.69     20.01 o
  -2   9   4        8.65        7.73     11.97 o
  -1   9   4      471.29      399.60     19.37 o
   0   9   4       44.04       55.96     13.96 o
   1   9   4      137.81      153.69     14.68 o
   2   9   4      259.05      264.82     17.52 o
   3   9   4       36.76       21.92     11.93 o
   4   9   4      141.93      160.43     18.63 o
   5   9   4      256.94      270.69     20.66 o
   6   9   4        3.86       22.26     28.95 o
   7   9   4      125.16       89.39     19.34 o
  -7  10   4       10.27       62.87     45.80 o
  -6  10   4        0.11        2.61     20.62 o
  -5  10   4       35.44       30.93     18.76 o
  -4  10   4       12.10        3.97     17.31 o
  -3  10   4      260.30      274.84     23.20 o
  -2  10   4      128.22       93.16     16.97 o
  -1  10   4      177.29      185.92     17.12 o
   0  10   4       24.17       35.90     13.54 o
   1  10   4      205.81      162.72     16.94 o
   2  10   4        8.75       17.77     14.37 o
   3  10   4       37.89       22.60     28.49 o
   4  10   4        1.98        0.00     82.03 o
   5  10   4        2.12       16.73     13.94 o
   6  10   4      174.86      166.40     20.83 o
   7  10   4        7.01       18.69     31.18 o
  -6  11   4        2.33       42.41     45.79 o
  -5  11   4      122.37      172.93     24.06 o
  -4  11   4       15.46        0.00    101.96 o
  -3  11   4       16.04       17.47     17.85 o
  -2  11   4       39.48       13.26     16.73 o
  -1  11   4      104.37       20.12     35.24 o
   0  11   4       36.52       14.33     15.62 o
   1  11   4        3.11       23.11     31.22 o
   2  11   4       89.02       79.18     19.48 o
   3  11   4       32.27       23.12     16.22 o
   4  11   4       28.47       19.79     16.12 o
   5  11   4        1.49       13.92     26.24 o
   6  11   4        0.00       18.08     16.78 o
  -5  12   4        1.50       14.60     40.55 o
  -4  12   4       13.57       13.92     19.14 o
  -3  12   4       25.64       26.88     39.62 o
  -2  12   4        9.10       21.92     18.65 o
  -1  12   4        7.76       41.71     41.94 o
   0  12   4       62.04       85.69     20.26 o
   1  12   4       46.57       28.01     18.04 o
   2  12   4      317.54      340.19     24.49 o
   3  12   4       17.10       31.93     18.45 o
   4  12   4        0.16        0.00     93.92 o
  -3  13   4        3.20       18.54     44.86 o
  -2  13   4       16.11       21.59     39.68 o
  -1  13   4       22.35       17.92     40.87 o
   0  13   4       52.18       25.05     41.84 o
   1  13   4       94.11       39.88     46.45 o
   2  13   4        0.22       18.54     34.45 o
 -11   1   5        2.27       25.23     14.96 o
 -10   1   5       28.98       43.11     35.10 o
  -9   1   5      130.56      117.42     17.11 o
  -8   1   5       64.42       52.79     12.25 o
  -7   1   5       50.14       48.70     10.52 o
  -6   1   5        2.16        5.78      5.95 o
  -5   1   5       20.38        4.26     13.91 o
  -4   1   5      144.39      153.71      8.01 o
  -3   1   5       92.93       85.04      6.29 o
  -2   1   5      496.60      484.38     15.01 o
  -1   1   5    14439.77    14407.28    105.56 o
   0   1   5      822.50      891.18     21.45 o
   1   1   5      893.48      989.11     22.60 o
   2   1   5      368.37      353.09     10.12 o
   3   1   5     5920.75     6287.54     91.56 o
   4   1   5      246.83      307.32     10.69 o
   5   1   5       22.82        5.11     13.35 o
   6   1   5      104.45      110.53     11.32 o
   7   1   5     1437.83     1393.25     46.91 o
   8   1   5       17.24       37.64     28.62 o
   9   1   5       38.55       22.43     13.93 o
  10   1   5        0.88        3.55     50.10 o
 -11   2   5        6.03       10.66     33.17 o
 -10   2   5        6.46        9.41     11.78 o
  -9   2   5      351.27      333.63     19.66 o
  -8   2   5      156.82      156.82     13.93 o
  -7   2   5       67.08       50.98     10.50 o
  -6   2   5        6.83       12.11     15.11 o
  -5   2   5       13.88       22.94      6.87 o
  -4   2   5      434.75      419.32     11.76 o
  -3   2   5      335.42      312.47      9.52 o
  -2   2   5     5177.57     4983.34     68.82 o
  -1   2   5       22.93       23.99      5.62 o
   0   2   5       38.77       45.50      6.29 o
   1   2   5      496.05      517.26     14.70 o
   2   2   5      414.58      461.52     13.88 o
   3   2   5      142.01      143.64      8.17 o
   4   2   5      507.25      562.90     14.48 o
   5   2   5      240.32      248.74     10.75 o
   6   2   5       39.90       16.58     20.31 o
   7   2   5      378.47      351.59     17.50 o
   8   2   5       84.96       80.46     15.45 o
   9   2   5        5.65       18.85     12.93 o
  10   2   5      146.59      136.41     20.12 o
 -11   3   5        3.18        3.62     50.46 o
 -10   3   5       23.31        6.40     34.35 o
  -9   3   5       95.17       96.65     15.17 o
  -8   3   5       19.50        7.34     23.48 o
  -7   3   5       69.66       84.70     11.56 o
  -6   3   5      367.15      377.65     12.55 o
  -5   3   5     1922.68     1938.99     42.72 o
  -4   3   5     3950.97     3996.61     77.38 o
  -3   3   5      220.44      243.13      8.95 o
  -2   3   5      432.00      409.15     12.34 o
  -1   3   5      534.90      518.09     13.89 o
   0   3   5        0.05        3.82     14.68 o
   1   3   5     1352.98     1464.43     42.63 o
   2   3   5        7.48        6.95     12.39 o
   3   3   5       24.99       18.69      6.36 o
   4   3   5     1906.88     1965.91     43.01 o
   5   3   5       35.37        9.19     15.77 o
   6   3   5        0.00        8.66     16.57 o
   7   3   5      111.22       85.37     13.26 o
   8   3   5        0.10       11.37     21.05 o
   9   3   5        0.13        3.22     46.92 o
  10   3   5       18.71        0.00     87.64 o
 -11   4   5        1.80       23.11     16.73 o
 -10   4   5      135.76      133.07     19.87 o
  -9   4   5       73.76       26.33     32.22 o
  -8   4   5      104.83      102.75     13.46 o
  -7   4   5      212.34      230.39     14.71 o
  -6   4   5      714.39      710.35     23.92 o
  -5   4   5      500.35      496.79     15.20 o
  -4   4   5      854.35      858.32     24.19 o
  -3   4   5       35.07       18.08      6.86 o
  -2   4   5      117.57      152.81      8.87 o
  -1   4   5      574.24      579.41     18.15 o
   0   4   5     1096.00     1195.21     29.80 o
   1   4   5     1678.10     1818.10     50.57 o
   2   4   5       43.94       52.01      7.25 o
   3   4   5      352.90      373.50     13.18 o
   4   4   5      130.49      131.02      9.45 o
   5   4   5      206.49      203.97     12.81 o
   6   4   5       38.82       64.59     10.38 o
   7   4   5      383.53      335.62     17.09 o
   8   4   5      206.38      197.85     17.67 o
   9   4   5        6.04       26.51     29.00 o
  10   4   5       17.84        3.75     49.39 o
 -10   5   5       28.86       13.79     37.70 o
  -9   5   5       12.36       21.26     29.61 o
  -8   5   5      191.48      152.36     18.16 o
  -7   5   5      275.62      274.25     16.05 o
  -6   5   5      247.91      247.03     14.10 o
  -5   5   5      227.30      239.20     13.32 o
  -4   5   5        0.76       28.01     19.75 o
  -3   5   5      439.49      413.41     13.14 o
  -2   5   5        0.01       13.66     16.18 o
  -1   5   5      743.40      803.44     22.39 o
   0   5   5      330.13      339.63     10.58 o
   1   5   5     2961.74     2907.10     69.82 o
   2   5   5      559.56      567.21     17.95 o
   3   5   5       36.75       27.25      7.87 o
   4   5   5        0.00       20.44     19.79 o
   5   5   5      977.40      966.56     31.25 o
   6   5   5       39.49       35.47     11.11 o
   7   5   5        3.13       10.78     20.61 o
   8   5   5       17.61       15.29     24.42 o
   9   5   5       62.22       65.46     17.71 o
 -10   6   5        3.85       35.90     36.12 o
  -9   6   5       53.20       72.61     17.43 o
  -8   6   5      582.73      532.54     24.85 o
  -7   6   5       11.57       55.96     27.91 o
  -6   6   5      179.63      187.39     14.24 o
  -5   6   5     1658.08     1663.20     46.87 o
  -4   6   5      622.79      660.49     19.37 o
  -3   6   5      452.21      470.71     14.02 o
  -2   6   5      516.59      460.70     14.64 o
  -1   6   5        1.25       38.31     21.98 o
   0   6   5     1725.63     1720.39     40.23 o
   1   6   5        3.30       12.87     16.86 o
   2   6   5     2702.43     2563.70     72.81 o
   3   6   5      288.66      298.56     13.02 o
   4   6   5      793.06      773.94     21.97 o
   5   6   5      444.75      433.27     17.93 o
   6   6   5      171.74      159.98     14.07 o
   7   6   5       24.51       34.41     29.47 o
   8   6   5       90.42      115.09     18.09 o
   9   6   5       23.76       38.97     16.13 o
  -9   7   5        6.12        6.86     45.20 o
  -8   7   5        0.41       27.44     30.26 o
  -7   7   5      349.38      359.68     21.78 o
  -6   7   5      438.88      412.59     19.68 o
  -5   7   5      844.02      854.84     25.19 o
  -4   7   5      499.51      499.14     18.44 o
  -3   7   5      213.80      234.78     14.85 o
  -2   7   5        5.08       14.74      8.68 o
  -1   7   5       64.89       92.12     11.02 o
   0   7   5       20.35       14.33     19.15 o
   1   7   5     1288.19     1358.79     41.04 o
   2   7   5      289.70      294.85     14.79 o
   3   7   5      305.94      296.09     15.44 o
   4   7   5      375.54      323.90     16.79 o
   5   7   5      477.11      445.30     18.18 o
   6   7   5      160.22      175.31     16.63 o
   7   7   5      153.54      139.78     17.39 o
   8   7   5       46.67       13.66     29.48 o
  -9   8   5       11.18       82.73     19.91 o
  -8   8   5      108.58      120.94     20.12 o
  -7   8   5       23.88       31.73     17.58 o
  -6   8   5      971.84     1040.26     30.10 o
  -5   8   5      393.08      381.82     18.93 o
  -4   8   5      247.80      271.88     17.75 o
  -3   8   5       49.47       60.06     13.35 o
  -2   8   5      592.50      619.56     20.55 o
  -1   8   5       36.41       20.44     25.79 o
   0   8   5      332.23      331.69     16.99 o
   1   8   5       67.46       45.26     12.79 o
   2   8   5     1478.08     1380.06     46.69 o
   3   8   5      621.11      572.25     20.61 o
   4   8   5      773.77      754.97     22.68 o
   5   8   5      311.59      263.66     19.23 o
   6   8   5       29.66       47.46     14.83 o
   7   8   5        0.17       16.44     26.91 o
   8   8   5      306.51      354.23     23.64 o
  -8   9   5        0.40       95.24     47.27 o
  -7   9   5      119.28      116.64     21.70 o
  -6   9   5      236.94      219.09     22.84 o
  -5   9   5     1144.14     1175.40     36.92 o
  -4   9   5       71.19       60.62     15.36 o
  -3   9   5      693.13      651.25     23.81 o
  -2   9   5      425.16      404.61     20.93 o
  -1   9   5       70.48       72.92     15.63 o
   0   9   5      490.33      541.68     20.88 o
   1   9   5     1437.76     1495.58     49.99 o
   2   9   5      301.79      297.93     19.20 o
   3   9   5      488.13      520.97     20.48 o
   4   9   5        8.35        3.89     12.98 o
   5   9   5      487.41      484.74     23.70 o
   6   9   5       14.94       33.78     16.68 o
   7   9   5       70.44        0.00     93.44 o
  -7  10   5        0.02       45.74     41.01 o
  -6  10   5       23.49       27.44     18.61 o
  -5  10   5       58.13      105.67     20.29 o
  -4  10   5       32.37       55.70     18.74 o
  -3  10   5      200.39      218.02     21.72 o
  -2  10   5      352.59      339.56     23.14 o
  -1  10   5       19.35        2.61     47.97 o
   0  10   5      379.89      367.23     19.94 o
   1  10   5      167.77      154.58     19.63 o
   2  10   5      448.28      499.86     24.07 o
   3  10   5      220.93      173.42     20.32 o
   4  10   5      110.00      115.48     18.89 o
   5  10   5        6.33       38.53     16.93 o
   6  10   5       31.49       38.75     17.87 o
  -6  11   5       36.56       67.80     49.63 o
  -5  11   5       96.48      124.52     23.62 o
  -4  11   5       54.48       28.77     38.68 o
  -3  11   5       64.45        9.19     45.54 o
  -2  11   5      158.03      147.96     23.13 o
  -1  11   5      149.68      201.39     21.39 o
   0  11   5        0.32        2.97     50.82 o
   1  11   5      254.28      243.09     22.38 o
   2  11   5        8.27        3.09     52.28 o
   3  11   5      249.01      236.42     22.07 o
   4  11   5      144.38      163.63     21.57 o
   5  11   5      109.44      126.13     21.36 o
  -5  12   5       97.53      165.92     26.81 o
  -4  12   5        4.79       26.14     21.10 o
  -3  12   5        4.66       20.44     38.44 o
  -2  12   5      208.87      223.35     26.28 o
  -1  12   5        3.23       11.13     16.40 o
   0  12   5      197.64      218.02     23.84 o
   1  12   5        9.98       53.05     44.16 o
   2  12   5      300.90      302.88     25.60 o
   3  12   5      110.23       86.36     23.34 o
   4  12   5      168.47      156.37     24.23 o
  -3  13   5       13.31       45.26     26.31 o
  -2  13   5       15.89       44.78     22.57 o
  -1  13   5       77.86       40.10     48.85 o
   0  13   5       69.31        3.62     69.67 o
   1  13   5       16.44       14.74     41.20 o
   2  13   5       24.56       37.64     44.69 o
 -11   0   6        0.60       11.99     13.29 o
 -10   0   6      541.54      575.57     24.97 o
  -9   0   6      260.45      258.43     17.88 o
  -8   0   6      101.38      103.84     12.43 o
  -7   0   6        1.45       20.11     18.83 o
  -6   0   6     2966.34     2825.78     76.45 o
  -5   0   6     3478.30     3636.33     78.11 o
  -4   0   6     2287.61     1979.83     54.40 o
  -3   0   6      157.91      140.23      7.22 o
  -2   0   6     2101.52     2110.19     46.27 o
  -1   0   6     7704.47     7288.91     80.45 o
   0   0   6     4934.50     4737.50     67.11 o
   1   0   6       70.60       69.00      5.96 o
   2   0   6     4009.57     4352.03     71.31 o
   3   0   6      337.23      344.96     10.00 o
   4   0   6     3052.67     3147.72     72.64 o
   5   0   6      564.68      528.51     17.33 o
   6   0   6     1331.51     1338.85     42.04 o
   7   0   6      971.59      967.56     29.03 o
   8   0   6      401.06      411.83     21.12 o
   9   0   6      238.36      253.83     21.15 o
  10   0   6        1.50        0.00     81.57 o
 -11   1   6       26.56       77.59     42.03 o
 -10   1   6       64.27       21.76     28.79 o
  -9   1   6      249.49      278.42     18.56 o
  -8   1   6       67.34       16.58     24.99 o
  -7   1   6      790.45      761.01     23.77 o
  -6   1   6       73.32       68.40      8.01 o
  -5   1   6      449.35      445.39     12.12 o
  -4   1   6       33.73       16.15     15.14 o
  -3   1   6     1501.49     1513.30     43.34 o
  -2   1   6     1892.44     1877.74     45.19 o
  -1   1   6     1231.89     1044.89     24.39 o
   0   1   6     2257.41     2349.23     48.83 o
   1   1   6     2060.70     1928.46     47.38 o
   2   1   6     1044.84     1103.82     27.45 o
   3   1   6     3495.01     3311.85     70.42 o
   4   1   6       49.12       50.98      7.43 o
   5   1   6      553.43      559.47     16.13 o
   6   1   6      301.02      266.60     14.06 o
   7   1   6      379.52      376.23     17.40 o
   8   1   6      114.67       83.39     16.06 o
   9   1   6      144.82      150.59     18.05 o
  10   1   6       11.27       40.10     37.04 o
 -11   2   6       12.87       53.57     35.72 o
 -10   2   6       13.94       15.72     25.32 o
  -9   2   6      464.17      447.56     21.26 o
  -8   2   6      331.88      336.92     17.13 o
  -7   2   6      402.58      398.86     14.33 o
  -6   2   6      647.40      650.42     18.31 o
  -5   2   6       95.95       87.03      8.37 o
  -4   2   6     4401.07     4240.72     79.75 o
  -3   2   6     1525.28     1569.53     46.98 o
  -2   2   6     1527.75     1410.59     29.70 o
  -1   2   6      604.85      551.39     16.02 o
   0   2   6     1422.61     1349.09     39.60 o
   1   2   6      913.75      925.37     25.13 o
   2   2   6      348.80      326.57      9.73 o
   3   2   6      386.98      414.13     10.96 o
   4   2   6     1857.26     1820.36     42.92 o
   5   2   6      125.72      122.14     11.10 o
   6   2   6     1435.43     1481.87     45.62 o
   7   2   6       97.16       91.78     12.37 o
   8   2   6      178.77      175.31     17.10 o
   9   2   6       75.60       65.75     17.17 o
  10   2   6      253.61      307.26     23.27 o
 -11   3   6       49.79       40.10     37.72 o
 -10   3   6        1.80        9.63     27.31 o
  -9   3   6      181.16      177.22     18.15 o
  -8   3   6      198.91      214.33     14.71 o
  -7   3   6      450.32      455.21     16.85 o
  -6   3   6       49.29       48.70     10.02 o
  -5   3   6      728.39      760.10     23.75 o
  -4   3   6      269.89      266.62     10.55 o
  -3   3   6      986.42     1002.12     28.42 o
  -2   3   6     1323.13     1385.37     30.76 o
  -1   3   6      956.54     1027.50     27.63 o
   0   3   6       72.20       68.70      7.44 o
   1   3   6     1066.91      933.15     27.43 o
   2   3   6      521.72      541.89     15.88 o
   3   3   6     1315.49     1221.31     33.89 o
   4   3   6      165.75      160.45      9.54 o
   5   3   6       64.58       49.20     10.07 o
   6   3   6        0.36        1.49     10.06 o
   7   3   6      504.88      550.89     19.37 o
   8   3   6       48.72       31.73     14.75 o
   9   3   6      102.63       84.04     18.42 o
  10   3   6       18.10        3.75     46.58 o
 -11   4   6       87.28       89.39     21.03 o
 -10   4   6       28.53       10.66     13.94 o
  -9   4   6       19.21       18.85     13.55 o
  -8   4   6       10.23       14.33     10.19 o
  -7   4   6      528.75      530.90     18.19 o
  -6   4   6      199.29      200.39     12.70 o
  -5   4   6      426.97      437.05     14.26 o
  -4   4   6        0.91       29.35     17.69 o
  -3   4   6     1292.10     1296.56     34.92 o
  -2   4   6     1601.59     1549.40     35.36 o
  -1   4   6        4.33        9.08      6.27 o
   0   4   6      471.64      454.61     13.01 o
   1   4   6      359.49      361.15     10.91 o
   2   4   6      583.14      601.97     15.85 o
   3   4   6      466.26      488.81     14.28 o
   4   4   6       91.10       76.34      8.78 o
   5   4   6       21.39       29.74      9.59 o
   6   4   6      188.53      187.40     14.74 o
   7   4   6        3.13        8.03     20.16 o
   8   4   6       99.94      114.33     16.88 o
   9   4   6        0.23       58.13     35.84 o
 -10   5   6       84.47       88.71     18.25 o
  -9   5   6       40.37       24.52     29.31 o
  -8   5   6        3.02       13.66     25.06 o
  -7   5   6        4.68       26.51     26.42 o
  -6   5   6      866.96      839.22     27.04 o
  -5   5   6      100.30      103.11     11.66 o
  -4   5   6      954.34      935.72     27.46 o
  -3   5   6      255.32      255.02     11.46 o
  -2   5   6      364.80      378.38     12.57 o
  -1   5   6      280.26      282.68     10.86 o
   0   5   6      138.72      148.85      9.63 o
   1   5   6     1553.02     1571.46     38.45 o
   2   5   6      398.69      418.49     13.22 o
   3   5   6      544.95      503.23     15.30 o
   4   5   6        0.01       41.02     21.83 o
   5   5   6       34.14       71.70     10.63 o
   6   5   6       10.88       52.27     26.20 o
   7   5   6        8.15       11.25     22.75 o
   8   5   6       79.46       19.00     29.25 o
   9   5   6      183.18      195.83     21.09 o
 -10   6   6       49.69       63.16     19.68 o
  -9   6   6        0.51       25.96     29.98 o
  -8   6   6       20.66       17.47     27.59 o
  -7   6   6        4.76       30.93     26.14 o
  -6   6   6      364.87      391.69     18.47 o
  -5   6   6       41.12       29.55     11.31 o
  -4   6   6      163.39      167.80     13.01 o
  -3   6   6      423.75      411.18     14.55 o
  -2   6   6      280.38      271.91     12.43 o
  -1   6   6       18.87       17.62      8.43 o
   0   6   6       88.43       75.71      9.37 o
   1   6   6       77.44       91.44      9.61 o
   2   6   6      373.64      380.45     13.30 o
   3   6   6      243.27      243.10     13.43 o
   4   6   6      328.96      346.88     16.04 o
   5   6   6      124.81      157.26     14.85 o
   6   6   6      496.44      444.54     21.19 o
   7   6   6      288.86      315.51     20.40 o
   8   6   6       23.29       58.13     15.87 o
   9   6   6        0.12        0.00     83.42 o
  -9   7   6       28.00       53.57     18.12 o
  -8   7   6       78.50       68.99     18.78 o
  -7   7   6      106.60      115.48     17.74 o
  -6   7   6       10.54       31.73     11.92 o
  -5   7   6       61.59      115.09     14.24 o
  -4   7   6      795.41      792.00     21.21 o
  -3   7   6      210.04      218.57     14.32 o
  -2   7   6        0.01        1.58     11.39 o
  -1   7   6       65.28       81.11     10.66 o
   0   7   6      147.34      151.92     11.50 o
   1   7   6      545.71      476.99     17.25 o
   2   7   6      351.41      359.72     15.65 o
   3   7   6      822.08      819.53     25.69 o
   4   7   6       37.53       45.26     13.03 o
   5   7   6      144.39      128.16     14.22 o
   6   7   6       31.65        0.00     70.10 o
   7   7   6       23.79        6.31     35.85 o
   8   7   6       14.36        0.00     78.85 o
  -9   8   6       14.98       76.64     45.23 o
  -8   8   6        0.01       72.92     38.30 o
  -7   8   6        6.67       23.64     15.87 o
  -6   8   6       46.21       64.31     16.40 o
  -5   8   6      576.84      590.37     20.93 o
  -4   8   6      219.60      189.37     17.78 o
  -3   8   6      222.62      207.57     16.54 o
  -2   8   6      272.87      243.67     17.36 o
  -1   8   6      324.35      311.73     16.47 o
   0   8   6       91.00       90.07     13.62 o
   1   8   6        6.18       40.79     28.41 o
   2   8   6       35.61       29.74     12.33 o
   3   8   6      196.51      201.40     16.80 o
   4   8   6       54.74       62.03     12.43 o
   5   8   6        3.55       33.78     29.82 o
   6   8   6       72.39      102.38     17.43 o
   7   8   6        5.67       29.16     14.53 o
   8   8   6       31.85       33.78     38.79 o
  -8   9   6        2.43       35.69     39.01 o
  -7   9   6       19.03        3.28     54.51 o
  -6   9   6       24.93       30.73     17.10 o
  -5   9   6       42.15       56.23     17.22 o
  -4   9   6       16.55       20.93     30.69 o
  -3   9   6       20.82       24.87     29.88 o
  -2   9   6        0.76       10.08     12.65 o
  -1   9   6      411.63      409.67     20.34 o
   0   9   6       32.63        4.79     40.88 o
   1   9   6       45.30        2.44     50.83 o
   2   9   6        0.79        0.00     61.85 o
   3   9   6        2.65        8.55     11.96 o
   4   9   6        6.01       23.29     14.72 o
   5   9   6        0.00       43.11     31.57 o
   6   9   6       21.24       12.74     14.35 o
   7   9   6        0.00       14.60     27.56 o
  -7  10   6        2.55       81.75     48.98 o
  -6  10   6       72.87       32.96     39.96 o
  -5  10   6       12.08        6.22     49.03 o
  -4  10   6      102.39       55.97     21.21 o
  -3  10   6       56.83       88.71     18.92 o
  -2  10   6      141.82      124.93     20.85 o
  -1  10   6       92.49       24.16     35.45 o
   0  10   6      350.17      323.87     22.60 o
   1  10   6      108.40       99.86     18.64 o
   2  10   6        0.10        5.11     12.08 o
   3  10   6      152.32      150.15     19.79 o
   4  10   6       20.15        3.75     15.46 o
   5  10   6       24.43       24.34     16.46 o
   6  10   6        1.23       28.96     34.95 o
  -6  11   6        6.45        7.93     16.68 o
  -5  11   6        0.33        6.77     16.27 o
  -4  11   6        5.35        3.22     55.63 o
  -3  11   6      121.81       94.90     21.67 o
  -2  11   6        4.64       90.74     46.48 o
  -1  11   6      156.52      142.34     22.69 o
   0  11   6       30.87        3.03     61.06 o
   1  11   6        2.53       23.29     16.62 o
   2  11   6       13.15        6.31     40.23 o
   3  11   6       11.77       13.13     31.72 o
   4  11   6        3.76       13.79     27.05 o
   5  11   6       64.27       35.90     19.78 o
  -5  12   6        0.34       14.19     19.06 o
  -4  12   6       39.94       40.56     23.76 o
  -3  12   6       21.21       31.93     20.88 o
  -2  12   6       19.03       70.79     48.00 o
  -1  12   6      103.91       19.96     38.79 o
   0  12   6      216.11      258.42     24.23 o
   1  12   6      113.21       94.20     22.29 o
   2  12   6        3.86       22.26     18.28 o
   3  12   6        7.04       10.90     31.72 o
  -2  13   6       13.27       11.25     57.16 o
  -1  13   6       59.08       89.05     25.05 o
   0  13   6       31.37       29.74     42.66 o
   1  13   6      139.03      149.27     24.55 o
 -11   1   7       15.43       17.02     14.36 o
 -10   1   7       28.40        6.86     11.56 o
  -9   1   7        5.91        2.72     40.23 o
  -8   1   7       65.80       52.53     12.48 o
  -7   1   7       18.96       41.71     23.17 o
  -6   1   7       68.62       68.70      8.62 o
  -5   1   7       80.71       76.02      7.82 o
  -4   1   7      439.37      430.39     13.40 o
  -3   1   7      291.52      278.50      8.98 o
  -2   1   7      321.52      326.57     11.03 o
  -1   1   7        2.19        0.00     32.30 o
   0   1   7        7.08       32.34     14.28 o
   1   1   7      548.04      549.54     15.15 o
   2   1   7      741.42      785.28     26.16 o
   3   1   7      472.66      463.01     14.67 o
   4   1   7      165.08      157.28      9.45 o
   5   1   7      402.09      418.46     14.68 o
   6   1   7      385.92      373.46     16.64 o
   7   1   7        1.30       33.16     23.14 o
   8   1   7       77.84       55.43     15.76 o
   9   1   7       17.01       26.69     27.25 o
 -11   2   7       20.62       21.59     29.51 o
 -10   2   7       11.12       28.58     29.35 o
  -9   2   7      116.75      118.98     16.05 o
  -8   2   7       60.76       53.05     12.54 o
  -7   2   7      387.30      336.30     15.14 o
  -6   2   7       42.14       40.79      9.40 o
  -5   2   7       73.86       66.05      8.75 o
  -4   2   7     1059.48      992.98     29.42 o
  -3   2   7      956.78      917.54     27.19 o
  -2   2   7       27.54       26.51      6.28 o
  -1   2   7      733.05      685.19     18.80 o
   0   2   7     2723.92     2953.86     60.62 o
   1   2   7      325.76      322.67     10.32 o
   2   2   7      238.44      247.06      9.03 o
   3   2   7     1167.69     1197.26     33.55 o
   4   2   7        2.37        8.66     13.09 o
   5   2   7      307.92      298.57     13.64 o
   6   2   7       92.65      115.87     11.59 o
   7   2   7      295.13      316.15     16.59 o
   8   2   7       23.40        2.97     36.15 o
   9   2   7       13.99        3.41     43.85 o
 -11   3   7       42.51       25.05     17.60 o
 -10   3   7       21.16       29.94     14.53 o
  -9   3   7        4.40       11.50     25.23 o
  -8   3   7      511.29      487.94     18.23 o
  -7   3   7      166.00      157.27     13.50 o
  -6   3   7       97.49       95.25     11.21 o
  -5   3   7       14.47       13.66     17.24 o
  -4   3   7       62.62       54.63      7.96 o
  -3   3   7      233.44      193.37      8.98 o
  -2   3   7      102.86      140.64      8.09 o
  -1   3   7       94.80      118.60      7.82 o
   0   3   7     1251.17     1235.50     30.30 o
   1   3   7     2242.29     2475.80     59.03 o
   2   3   7        4.91        9.97     12.91 o
   3   3   7      177.29      209.64     10.39 o
   4   3   7        3.48        3.68     16.48 o
   5   3   7      858.07      850.71     29.32 o
   6   3   7        3.31        9.52     18.38 o
   7   3   7       80.97       88.04     14.14 o
   8   3   7        2.45       51.75     30.46 o
   9   3   7       89.23        0.00     93.93 o
 -10   4   7      161.60      168.25     19.55 o
  -9   4   7        0.09       11.99     12.80 o
  -8   4   7        0.89       16.29     13.03 o
  -7   4   7      158.23      152.36     14.17 o
  -6   4   7      156.30      147.09     13.06 o
  -5   4   7       24.12       11.74      7.75 o
  -4   4   7     1477.35     1471.53     38.58 o
  -3   4   7       89.46       71.40      8.49 o
  -2   4   7      236.72      230.43     10.35 o
  -1   4   7     1115.49     1116.75     31.20 o
   0   4   7        0.20       25.41     16.46 o
   1   4   7      177.45      166.88      9.27 o
   2   4   7      320.39      306.71     11.31 o
   3   4   7      625.49      660.53     20.30 o
   4   4   7      458.28      458.31     15.37 o
   5   4   7       32.03       27.25     10.11 o
   6   4   7     1814.69     1843.45     53.97 o
   7   4   7       46.51       18.54     13.13 o
   8   4   7      154.55      159.07     18.10 o
   9   4   7       15.93        0.00     75.73 o
 -10   5   7       38.24       39.88     17.22 o
  -9   5   7      101.31       90.75     18.12 o
  -8   5   7       24.72       27.25     13.49 o
  -7   5   7       43.58       36.77     11.53 o
  -6   5   7      234.92      235.33     14.86 o
  -5   5   7      433.61      444.56     16.65 o
  -4   5   7      432.54      459.84     14.62 o
  -3   5   7       50.05       64.02      8.61 o
  -2   5   7      229.18      213.84     11.02 o
  -1   5   7       63.70       68.10      8.59 o
   0   5   7      279.12      273.10     10.68 o
   1   5   7       47.47       58.68      8.25 o
   2   5   7     1133.84     1078.32     35.37 o
   3   5   7      118.17      113.19     11.07 o
   4   5   7        3.42       17.17      8.77 o
   5   5   7      156.30      173.41     13.70 o
   6   5   7       17.54       45.50     10.65 o
   7   5   7       56.79       60.06     15.57 o
   8   5   7      103.05      104.20     17.21 o
   9   5   7      113.04       98.07     19.19 o
 -10   6   7        0.27        0.00     98.40 o
  -9   6   7        0.04       13.13     13.65 o
  -8   6   7      245.78      227.67     20.03 o
  -7   6   7       52.78       26.51     31.22 o
  -6   6   7     1437.90     1519.25     40.59 o
  -5   6   7        2.26        5.03      8.53 o
  -4   6   7      711.71      713.21     19.17 o
  -3   6   7       79.37       76.65      9.74 o
  -2   6   7        9.43       23.29      8.66 o
  -1   6   7      168.04      156.38     10.77 o
   0   6   7       25.93       33.37      8.50 o
   1   6   7      472.72      447.64     14.43 o
   2   6   7      628.18      691.27     20.76 o
   3   6   7        2.25       26.69     21.69 o
   4   6   7       12.01        8.66      9.18 o
   5   6   7        8.65       12.49     20.41 o
   6   6   7       71.37       65.75     15.13 o
   7   6   7       30.93       36.99     30.11 o
   8   6   7       49.85       38.08     16.83 o
  -9   7   7       22.13       54.89     18.61 o
  -8   7   7      137.21      161.34     19.60 o
  -7   7   7      223.01      233.66     19.75 o
  -6   7   7        4.30        8.14     10.34 o
  -5   7   7      516.97      509.60     20.25 o
  -4   7   7      118.19      120.16     13.77 o
  -3   7   7      480.94      471.46     17.92 o
  -2   7   7      244.86      241.43     15.05 o
  -1   7   7     1560.66     1559.35     45.38 o
   0   7   7        0.48        8.14      9.11 o
   1   7   7      675.87      701.71     19.97 o
   2   7   7     1327.70     1377.19     43.97 o
   3   7   7     2598.65     2579.68     60.23 o
   4   7   7        0.10        7.44     23.24 o
   5   7   7       61.73       42.41     14.95 o
   6   7   7        2.45       19.16     13.66 o
   7   7   7      271.57      268.92     21.18 o
   8   7   7        0.58       18.23     27.42 o
  -9   8   7       21.07       38.53     19.38 o
  -8   8   7       25.32       55.96     18.25 o
  -7   8   7      139.50      155.92     19.71 o
  -6   8   7       87.87      110.52     18.11 o
  -5   8   7      847.27      834.94     23.86 o
  -4   8   7      763.93      758.92     23.73 o
  -3   8   7       42.41       53.57     13.66 o
  -2   8   7       35.54       57.31     13.58 o
  -1   8   7       27.79        2.22     40.23 o
   0   8   7      937.08      957.57     25.55 o
   1   8   7      110.57      109.40     13.89 o
   2   8   7     1618.93     1623.49     52.09 o
   3   8   7      305.57      277.24     16.73 o
   4   8   7      416.74      408.21     21.03 o
   5   8   7      253.36      265.40     19.88 o
   6   8   7       59.89       49.46     16.40 o
   7   8   7       13.41       21.09     15.16 o
  -8   9   7        5.95        2.16     22.99 o
  -7   9   7      133.60      119.76     22.77 o
  -6   9   7       39.42       49.20     18.12 o
  -5   9   7      263.26      287.47     23.73 o
  -4   9   7        0.56        0.00     83.42 o
  -3   9   7      132.77       97.37     15.93 o
  -2   9   7       19.12       35.69     13.29 o
  -1   9   7      707.66      715.03     23.99 o
   0   9   7        0.03       17.47     28.04 o
   1   9   7      186.87      199.87     16.23 o
   2   9   7       57.17       42.64     13.12 o
   3   9   7      165.36      133.49     18.66 o
   4   9   7       45.12       41.48     15.94 o
   5   9   7      293.77      330.33     21.52 o
   6   9   7        5.94       39.42     14.64 o
   7   9   7        2.01       15.02     15.02 o
  -7  10   7        1.55       25.23     36.95 o
  -6  10   7       45.59       58.96     20.94 o
  -5  10   7      105.09        0.00    109.27 o
  -4  10   7      107.13      134.32     21.21 o
  -3  10   7        4.65       31.53     34.85 o
  -2  10   7       42.36       25.05     35.20 o
  -1  10   7        3.19        9.30     13.90 o
   0  10   7      283.31      268.34     22.34 o
   1  10   7       57.60       61.74     17.20 o
   2  10   7     1592.36     1611.51     47.57 o
   3  10   7       11.19        2.44     17.52 o
   4  10   7      223.97      251.54     22.19 o
   5  10   7        0.12       52.01     37.78 o
   6  10   7       62.52       38.75     18.76 o
  -6  11   7        3.93       21.92     20.83 o
  -5  11   7       74.11       60.90     22.12 o
  -4  11   7       56.93        6.58     52.28 o
  -3  11   7      145.46      156.37     22.43 o
  -2  11   7      301.99      283.84     24.18 o
  -1  11   7      191.56      212.23     22.48 o
   0  11   7       50.43       66.92     19.37 o
   1  11   7       79.39       57.86     19.92 o
   2  11   7       52.42       52.01     19.15 o
   3  11   7      132.94      121.74     21.38 o
   4  11   7       45.95       24.87     37.58 o
  -4  12   7      136.42      136.40     26.82 o
  -3  12   7       62.15      106.78     24.47 o
  -2  12   7      222.93      198.35     26.28 o
  -1  12   7        3.04       10.31     43.18 o
   0  12   7       20.61       41.02     41.36 o
   1  12   7       15.69       35.47     18.59 o
   2  12   7       36.47       53.05     19.60 o
   3  12   7       36.80       30.53     19.82 o
 -11   0   8        1.69        7.14     34.05 o
 -10   0   8       27.71       41.94     14.64 o
  -9   0   8      398.13      410.37     20.36 o
  -8   0   8      150.06      160.89     13.65 o
  -7   0   8       29.83       27.25      9.37 o
  -6   0   8       42.63       62.88      9.39 o
  -5   0   8      839.30      909.44     30.31 o
  -4   0   8     2106.49     1991.03     57.73 o
  -3   0   8       37.53       49.96      6.59 o
  -2   0   8     3291.28     3289.91     66.07 o
  -1   0   8     1367.93     1457.29     31.55 o
   0   0   8        0.40        3.75      4.66 o
   1   0   8     8742.78     9163.44    110.80 o
   2   0   8     4719.56     4931.85     86.01 o
   3   0   8     2286.03     2279.94     65.21 o
   4   0   8     1091.29     1064.09     35.14 o
   5   0   8       12.99        4.87      7.60 o
   6   0   8     1637.37     1651.14     51.07 o
   7   0   8      255.82      219.63     18.08 o
   8   0   8      444.63      433.23     23.90 o
   9   0   8      121.52      119.76     19.24 o
 -11   1   8       61.49       78.22     18.41 o
 -10   1   8       25.50        9.52     28.66 o
  -9   1   8      160.78      162.26     17.37 o
  -8   1   8       28.79       27.07     10.08 o
  -7   1   8      150.12      140.64     12.34 o
  -6   1   8      221.54      215.40     12.11 o
  -5   1   8     2380.54     2422.78     68.99 o
  -4   1   8     1700.89     1623.60     37.64 o
  -3   1   8     1134.05     1061.15     29.25 o
  -2   1   8        2.80       10.43      5.33 o
  -1   1   8        9.33        7.05      5.33 o
   0   1   8      164.18      144.51      7.76 o
   1   1   8     1564.86     1514.23     33.56 o
   2   1   8      553.26      568.09     16.26 o
   3   1   8     1229.66     1270.43     34.56 o
   4   1   8      240.76      220.71     11.20 o
   5   1   8     1292.08     1168.54     40.51 o
   6   1   8      600.32      567.94     19.67 o
   7   1   8      277.99      292.98     19.04 o
   8   1   8        0.01       42.87     27.96 o
   9   1   8        1.44       17.47     27.29 o
 -11   2   8        0.13       40.10     34.54 o
 -10   2   8       54.60       58.96     16.25 o
  -9   2   8       16.92       19.95     24.52 o
  -8   2   8       45.47       22.26     11.17 o
  -7   2   8        6.41        8.87     16.45 o
  -6   2   8      486.72      508.82     16.19 o
  -5   2   8        5.75        1.72     23.24 o
  -4   2   8      285.58      279.67     10.20 o
  -3   2   8      109.61      117.43      8.17 o
  -2   2   8     3313.67     3121.68     66.35 o
  -1   2   8       43.20       46.97      6.89 o
   0   2   8      229.36      218.60      9.02 o
   1   2   8      998.75     1029.52     28.81 o
   2   2   8       16.55        2.90     18.60 o
   3   2   8      152.77      155.04      9.38 o
   4   2   8     1183.93     1166.07     30.65 o
   5   2   8        0.25        8.45     16.16 o
   6   2   8       14.11       17.17     22.30 o
   7   2   8      362.84      390.26     19.85 o
   8   2   8      327.75      325.80     20.73 o
   9   2   8        0.38       14.06     26.37 o
 -11   3   8       38.03       46.72     19.13 o
 -10   3   8       22.01       23.12     31.74 o
  -9   3   8        0.03       32.34     31.63 o
  -8   3   8        0.44       28.39     24.09 o
  -7   3   8       60.06       58.96     12.12 o
  -6   3   8      519.63      502.37     16.89 o
  -5   3   8      332.18      336.95     12.52 o
  -4   3   8      656.43      650.48     19.23 o
  -3   3   8       44.84        2.90     21.09 o
  -2   3   8     4651.04     4547.29     82.59 o
  -1   3   8       26.70       25.59      6.53 o
   0   3   8      248.13      262.53      9.30 o
   1   3   8      483.86      487.28     14.26 o
   2   3   8       29.13        4.63     16.48 o
   3   3   8      533.70      537.61     14.98 o
   4   3   8       39.96       52.27      9.86 o
   5   3   8     2029.13     2059.99     52.17 o
   6   3   8       64.05       45.50     11.38 o
   7   3   8      118.09      140.63     15.74 o
   8   3   8       10.09        9.52     30.31 o
   9   3   8      147.12      141.48     20.49 o
 -10   4   8       81.58      103.84     18.65 o
  -9   4   8      137.44      118.59     17.97 o
  -8   4   8      299.73      321.28     20.58 o
  -7   4   8      196.49      177.22     15.76 o
  -6   4   8      139.60      123.33     12.75 o
  -5   4   8     1064.42     1044.16     30.16 o
  -4   4   8       88.89       75.40      9.35 o
  -3   4   8        8.88        9.52     15.61 o
  -2   4   8        0.23        7.44     13.50 o
  -1   4   8      195.48      192.86      9.97 o
   0   4   8        0.08       27.82     16.84 o
   1   4   8      137.15      127.76      9.33 o
   2   4   8     1578.09     1561.19     39.74 o
   3   4   8      257.53      282.65     12.67 o
   4   4   8      379.34      406.77     15.92 o
   5   4   8      195.67      196.85     15.10 o
   6   4   8      164.38      193.33     14.47 o
   7   4   8       73.24       11.74     27.58 o
   8   4   8      171.85      177.69     19.61 o
   9   4   8       19.18       16.29     14.92 o
 -10   5   8       33.32        0.00     90.52 o
  -9   5   8        3.71        0.62     23.73 o
  -8   5   8      135.64      131.84     16.89 o
  -7   5   8     1067.76     1070.74     31.72 o
  -6   5   8      158.58      144.92     13.39 o
  -5   5   8      507.99      518.58     17.98 o
  -4   5   8      511.16      488.80     18.25 o
  -3   5   8      350.82      359.05     12.92 o
  -2   5   8      695.79      713.29     21.09 o
  -1   5   8      101.08       84.38      9.56 o
   0   5   8        4.48        9.86     15.88 o
   1   5   8      553.38      516.21     15.49 o
   2   5   8      315.63      317.47     12.79 o
   3   5   8        0.05        7.93     16.07 o
   4   5   8       27.23       24.52     10.30 o
   5   5   8      182.87      171.06     15.02 o
   6   5   8       24.62       35.26     13.21 o
   7   5   8        1.41       40.33     14.81 o
   8   5   8       49.78       43.82     15.91 o
 -10   6   8        1.65        3.68     53.02 o
  -9   6   8       38.25       40.10     17.27 o
  -8   6   8       10.92       14.46     14.05 o
  -7   6   8      123.29       94.20     18.11 o
  -6   6   8       32.13       22.09     26.48 o
  -5   6   8      172.59      159.08     14.48 o
  -4   6   8      130.09      142.34     13.27 o
  -3   6   8      238.22      249.86     13.61 o
  -2   6   8      123.87      140.63     12.77 o
  -1   6   8      135.58      145.36     11.68 o
   0   6   8      736.21      771.95     22.94 o
   1   6   8        2.10        3.82     23.24 o
   2   6   8      123.06      132.25     12.79 o
   3   6   8      885.56      888.82     26.76 o
   4   6   8        1.74        3.22      9.58 o
   5   6   8       22.10       16.73     10.13 o
   6   6   8        0.06        0.00     70.95 o
   7   6   8       10.80        6.49     30.31 o
   8   6   8      178.38      196.33     21.12 o
  -9   7   8       38.17       23.99     18.28 o
  -8   7   8        0.84       16.00     14.50 o
  -7   7   8      106.73       98.07     18.12 o
  -6   7   8      279.84      260.17     21.42 o
  -5   7   8       11.82       29.55     12.48 o
  -4   7   8       63.77       56.77     12.71 o
  -3   7   8       92.02       78.86     13.06 o
  -2   7   8       48.35       54.90     12.23 o
  -1   7   8      194.41      208.60     14.51 o
   0   7   8      298.68      318.73     15.38 o
   1   7   8      639.47      630.36     19.83 o
   2   7   8        7.71       11.13     22.15 o
   3   7   8       33.68       53.31     12.84 o
   4   7   8      180.20      165.02     14.75 o
   5   7   8       79.04       65.75     16.00 o
   6   7   8        3.20       18.54     27.65 o
   7   7   8       10.73       34.20     15.53 o
  -9   8   8        9.15        7.53     15.66 o
  -8   8   8       12.13       20.60     32.89 o
  -7   8   8        0.31        6.31     41.85 o
  -6   8   8      304.89      296.68     22.87 o
  -5   8   8      141.71      169.65     18.23 o
  -4   8   8       47.84       19.95     26.77 o
  -3   8   8      114.37      100.94     15.86 o
  -2   8   8     1632.92     1536.48     49.27 o
  -1   8   8      151.04      139.36     14.40 o
   0   8   8      226.79      220.16     18.10 o
   1   8   8        7.27       14.33     26.08 o
   2   8   8        4.88       29.55     28.28 o
   3   8   8       56.68       61.18     12.91 o
   4   8   8        2.29       16.88     25.20 o
   5   8   8       42.43       23.81     14.88 o
   6   8   8        1.79       25.96     14.81 o
   7   8   8        0.04        3.62     47.97 o
  -8   9   8        8.19       16.15     17.73 o
  -7   9   8        6.81      108.26     44.42 o
  -6   9   8        0.31        9.41     34.05 o
  -5   9   8       18.52       38.08     36.53 o
  -4   9   8       60.15       60.90     17.92 o
  -3   9   8       62.46       93.85     18.42 o
  -2   9   8       20.47       15.02     12.51 o
  -1   9   8      193.19      178.66     16.31 o
   0   9   8       78.74       74.77     14.58 o
   1   9   8      191.63      160.90     16.39 o
   2   9   8        9.16       18.23     14.25 o
   3   9   8      467.46      439.24     24.07 o
   4   9   8       61.23       70.79     16.91 o
   5   9   8       33.30        9.97     40.23 o
   6   9   8       68.88       42.88     18.56 o
  -7  10   8        4.46        0.00    107.67 o
  -6  10   8       38.61       23.81     37.12 o
  -5  10   8        4.05       28.96     37.85 o
  -4  10   8       71.68       34.20     19.73 o
  -3  10   8        1.93        4.71     15.66 o
  -2  10   8       10.91       20.11     32.18 o
  -1  10   8      264.26      220.69     21.86 o
   0  10   8       49.30       64.31     16.98 o
   1  10   8       13.42       29.35     15.36 o
   2  10   8        2.18       16.29     15.06 o
   3  10   8        6.49       15.86     29.15 o
   4  10   8        6.10       73.84     41.62 o
   5  10   8       13.92       25.05     35.38 o
  -6  11   8        1.90       59.78     49.93 o
  -5  11   8        0.34       24.69     40.29 o
  -4  11   8        0.89       23.64     37.33 o
  -3  11   8        3.42       81.42     45.33 o
  -2  11   8        1.92       19.79     17.08 o
  -1  11   8       41.26       41.02     39.75 o
   0  11   8       25.53        9.52     34.64 o
   1  11   8      310.49      300.40     24.26 o
   2  11   8       55.08        0.00    100.43 o
   3  11   8       80.87      148.38     19.67 o
   4  11   8       14.09       11.01     34.05 o
  -4  12   8       60.28       47.21     23.67 o
  -3  12   8       11.55       14.33     38.64 o
  -2  12   8        0.00       95.24     48.32 o
  -1  12   8        7.32       35.05     40.99 o
   0  12   8       13.25       56.23     46.55 o
   1  12   8        0.83        0.00     97.40 o
   2  12   8       13.56        5.87     16.07 o
 -11   1   9        8.19        0.74     26.00 o
 -10   1   9       25.92       24.69     14.44 o
  -9   1   9        0.95       68.99     29.80 o
  -8   1   9        3.12       11.86      9.14 o
  -7   1   9      141.71      144.06     12.49 o
  -6   1   9       31.15       31.73      9.30 o
  -5   1   9      289.72      285.69     11.52 o
  -4   1   9       38.94       32.14      7.12 o
  -3   1   9        3.68        8.45     13.03 o
  -2   1   9     1383.86     1343.87     32.92 o
  -1   1   9      415.49      370.80     12.44 o
   0   1   9     1364.08     1421.30     33.86 o
   1   1   9      459.55      434.13     12.71 o
   2   1   9      672.81      729.70     22.30 o
   3   1   9      102.30      108.65      8.60 o
   4   1   9       21.89       25.96      8.96 o
   5   1   9      265.20      270.11     14.74 o
   6   1   9      750.04      739.25     23.42 o
   7   1   9        3.81        5.69     29.48 o
   8   1   9        1.83        3.89     11.21 o
   9   1   9        9.50        3.62     16.27 o
 -11   2   9       31.07       58.40     18.10 o
 -10   2   9       40.65       25.78     15.85 o
  -9   2   9       21.35        2.90     40.55 o
  -8   2   9        5.35        6.04      8.55 o
  -7   2   9       46.25       30.73     10.54 o
  -6   2   9      209.64      210.16     12.48 o
  -5   2   9       14.73       30.53     20.02 o
  -4   2   9      289.32      273.10     10.67 o
  -3   2   9       15.63        7.34     12.54 o
  -2   2   9      929.66      939.22     28.61 o
  -1   2   9     1245.83     1167.96     31.91 o
   0   2   9        5.64        1.36     21.09 o
   1   2   9      231.97      222.32      9.63 o
   2   2   9      961.83     1026.89     32.22 o
   3   2   9        5.84       10.78     14.37 o
   4   2   9     1584.69     1647.03     45.18 o
   5   2   9      157.12      151.48     12.81 o
   6   2   9      497.05      493.50     18.34 o
   7   2   9       23.04       25.96     27.97 o
   8   2   9       24.01       22.77     14.38 o
   9   2   9      124.40      131.42     20.57 o
 -10   3   9        4.46       10.08     25.49 o
  -9   3   9        6.09       23.99     29.52 o
  -8   3   9       26.34        8.03     24.73 o
  -7   3   9       67.46       63.45     12.86 o
  -6   3   9      227.71      254.41     13.74 o
  -5   3   9      178.55      178.66     12.47 o
  -4   3   9      167.10      157.28      9.90 o
  -3   3   9      292.90      270.74     10.63 o
  -2   3   9      117.12      131.43      8.64 o
  -1   3   9      122.29      132.26      9.08 o
   0   3   9      947.36      922.74     25.09 o
   1   3   9      302.62      329.75     11.08 o
   2   3   9       99.31      100.58      8.64 o
   3   3   9      154.97      144.07     11.20 o
   4   3   9      627.55      593.95     16.62 o
   5   3   9        5.98       48.95     27.61 o
   6   3   9       22.04       10.66     18.51 o
   7   3   9      275.47      253.84     19.44 o
   8   3   9       57.10       44.06     16.43 o
   9   3   9        7.93        7.44     12.52 o
 -10   4   9        2.20       17.32     26.58 o
  -9   4   9       17.16       24.87     30.42 o
  -8   4   9       54.51       47.70     14.62 o
  -7   4   9       30.57       22.77     11.13 o
  -6   4   9      127.92      113.95     13.02 o
  -5   4   9        0.01       11.99     18.88 o
  -4   4   9      169.50      155.48     10.74 o
  -3   4   9      115.54      107.16      9.66 o
  -2   4   9        0.39        8.14     13.20 o
  -1   4   9      379.51      329.13     11.72 o
   0   4   9       98.68       91.44      8.92 o
   1   4   9       19.54       33.78      7.51 o
   2   4   9      196.81      204.48     10.78 o
   3   4   9        8.14        3.68      6.82 o
   4   4   9      132.78      127.35     12.96 o
   5   4   9       24.99       12.49     22.57 o
   6   4   9       60.85       31.53     14.51 o
   7   4   9        8.02        9.30     28.66 o
   8   4   9        0.35        6.86     32.30 o
 -10   5   9       14.31       36.12     33.21 o
  -9   5   9      181.31      202.92     20.45 o
  -8   5   9       76.76      113.18     16.03 o
  -7   5   9       40.99       51.49     12.87 o
  -6   5   9     1233.00     1194.20     37.22 o
  -5   5   9      413.36      387.48     16.95 o
  -4   5   9        1.69       15.86     20.72 o
  -3   5   9      239.80      200.41     13.21 o
  -2   5   9       92.64       99.50      9.66 o
  -1   5   9        9.74       14.74      7.71 o
   0   5   9      283.54      283.27     12.08 o
   1   5   9      793.00      792.08     23.24 o
   2   5   9       76.81       85.36     11.27 o
   3   5   9     1292.44     1220.61     42.65 o
   4   5   9      669.00      661.36     20.31 o
   5   5   9      320.26      289.93     15.89 o
   6   5   9       41.10       22.94     28.70 o
   7   5   9      159.30      185.91     18.59 o
   8   5   9        3.93       19.95     14.42 o
  -9   6   9        0.48       23.81     35.36 o
  -8   6   9        1.25        6.13     39.27 o
  -7   6   9      225.02      189.86     19.78 o
  -6   6   9      627.29      598.27     21.07 o
  -5   6   9       43.16       16.44     12.22 o
  -4   6   9      166.33      176.27     13.82 o
  -3   6   9      116.84      126.13     12.90 o
  -2   6   9      498.93      519.40     17.18 o
  -1   6   9       21.44       17.47     20.40 o
   0   6   9      257.79      275.45     14.29 o
   1   6   9      385.34      357.69     16.29 o
   2   6   9       73.90       90.07     12.26 o
   3   6   9      750.27      728.59     23.25 o
   4   6   9     2031.96     2098.86     57.59 o
   5   6   9        4.53        5.52     30.31 o
   6   6   9      145.44      122.93     18.30 o
   7   6   9       12.40       20.11     27.36 o
   8   6   9       91.97       99.85     19.36 o
  -9   7   9       58.19       44.54     19.63 o
  -8   7   9        5.48        6.58     37.07 o
  -7   7   9        1.91       47.70     36.43 o
  -6   7   9       50.49       50.98     16.40 o
  -5   7   9       68.84        5.03     37.39 o
  -4   7   9        3.21       21.42     26.74 o
  -3   7   9      257.65      236.43     16.00 o
  -2   7   9      218.55      214.34     15.24 o
  -1   7   9       44.47       13.00     21.09 o
   0   7   9       44.44       15.44     22.98 o
   1   7   9     1113.07     1094.53     34.45 o
   2   7   9      168.64      176.26     15.24 o
   3   7   9      616.04      578.25     20.71 o
   4   7   9       45.78       51.49     14.93 o
   5   7   9       13.64       30.93     13.97 o
   6   7   9        1.29       19.95     13.94 o
   7   7   9      169.15      182.99     20.39 o
  -8   8   9       89.33      126.12     20.55 o
  -7   8   9        0.81       60.90     38.36 o
  -6   8   9      438.55      463.62     24.73 o
  -5   8   9        0.01       18.23     14.40 o
  -4   8   9      407.39      365.86     18.53 o
  -3   8   9      150.70      151.92     14.59 o
  -2   8   9      460.61      413.33     19.70 o
  -1   8   9        1.42       30.33     13.44 o
   0   8   9      440.05      426.56     20.01 o
   1   8   9      118.01      116.64     14.34 o
   2   8   9      546.30      531.71     20.69 o
   3   8   9        6.12       14.46     12.69 o
   4   8   9       54.68       74.46     16.41 o
   5   8   9       87.62       72.01     17.35 o
   6   8   9      292.23      297.29     22.27 o
  -8   9   9        1.10       67.51     47.46 o
  -7   9   9      143.03      113.18     23.29 o
  -6   9   9       32.69       19.32     35.80 o
  -5   9   9      305.67      274.84     24.39 o
  -4   9   9      182.78      196.33     20.61 o
  -3   9   9      403.65      396.68     24.30 o
  -2   9   9        2.04        4.87     13.16 o
  -1   9   9      666.58      689.29     26.38 o
   0   9   9      166.65      159.98     18.61 o
   1   9   9      196.05      206.01     19.06 o
   2   9   9      522.68      480.03     24.38 o
   3   9   9      105.14       98.43     18.51 o
   4   9   9        0.75       19.32     27.28 o
   5   9   9       22.80        4.79     13.72 o
   6   9   9        0.01       11.13     31.44 o
  -7  10   9      135.86      187.38     24.56 o
  -6  10   9      108.40      127.74     23.12 o
  -5  10   9      176.20      180.09     23.11 o
  -4  10   9      340.10      354.25     25.67 o
  -3  10   9       42.32        9.08     34.65 o
  -2  10   9        4.93       17.77     30.86 o
  -1  10   9       44.96       54.10     17.95 o
   0  10   9      292.63      255.56     22.95 o
   1  10   9       46.95       61.46     17.72 o
   2  10   9       35.46       50.21     38.90 o
   3  10   9       37.13       19.79     32.40 o
   4  10   9      277.49      296.05     23.46 o
   5  10   9        0.32       18.54     15.60 o
  -5  11   9       64.34       35.90     46.44 o
  -4  11   9       39.28       30.93     40.71 o
  -3  11   9      424.27      427.26     28.19 o
  -2  11   9        9.10       15.72     16.93 o
  -1  11   9       85.75       79.18     21.39 o
   0  11   9        7.15       68.99     43.21 o
   1  11   9      115.66       58.41     22.49 o
   2  11   9        1.63       14.60     15.90 o
   3  11   9       83.89       28.77     37.72 o
  -3  12   9       30.62       25.78     40.99 o
  -2  12   9      114.73      153.24     24.87 o
  -1  12   9       12.61       25.23     38.39 o
   0  12   9       53.62       85.69     21.59 o
   1  12   9       27.21        3.68     57.93 o
 -11   0  10       13.11       33.58     33.06 o
 -10   0  10        0.08        1.32     18.82 o
  -9   0  10        8.94        2.97     34.64 o
  -8   0  10       24.63       10.43     20.85 o
  -7   0  10       60.96       52.01     11.90 o
  -6   0  10       14.30        8.24     14.01 o
  -5   0  10      513.70      525.17     15.63 o
  -4   0  10     1360.81     1430.18     38.03 o
  -3   0  10      139.43      157.28      9.00 o
  -2   0  10     6413.08     6260.73    102.73 o
  -1   0  10        4.77       26.69      6.12 o
   0   0  10      293.25      306.08     10.67 o
   1   0  10      845.08      906.25     30.26 o
   2   0  10     5945.59     5940.11    105.53 o
   3   0  10      219.99      213.83     12.59 o
   4   0  10      322.29      309.83     14.53 o
   5   0  10      369.14      369.30     16.55 o
   6   0  10      557.44      586.86     23.47 o
   7   0  10       24.97       31.13     13.41 o
   8   0  10       22.31       40.33     15.04 o
   9   0  10        0.02       63.73     36.95 o
 -11   1  10       81.30       15.02     32.88 o
 -10   1  10       19.43       13.26     22.60 o
  -9   1  10        7.30        5.95     31.44 o
  -8   1  10       54.55       61.18     12.07 o
  -7   1  10      227.62      236.98     15.47 o
  -6   1  10        5.76       10.43     16.34 o
  -5   1  10      408.23      387.50     14.84 o
  -4   1  10      549.24      544.31     15.07 o
  -3   1  10      796.57      761.19     22.78 o
  -2   1  10      657.09      660.63     21.22 o
  -1   1  10      269.54      255.03      9.74 o
   0   1  10      702.93      694.32     21.76 o
   1   1  10       91.48      108.28      8.59 o
   2   1  10       53.08       51.24      7.71 o
   3   1  10     1962.18     1909.97     47.10 o
   4   1  10       98.46      115.48     11.57 o
   5   1  10     2617.66     2658.58     62.99 o
   6   1  10       75.27       52.01     14.23 o
   7   1  10      146.60      135.57     16.71 o
   8   1  10      124.75      115.48     17.74 o
 -10   2  10      313.79      280.82     23.45 o
  -9   2  10        2.62        8.98     27.05 o
  -8   2  10       37.83       26.88     13.39 o
  -7   2  10      126.74      130.60     13.53 o
  -6   2  10      380.09      370.00     15.88 o
  -5   2  10      148.65      146.66     11.73 o
  -4   2  10      336.89      327.15     11.68 o
  -3   2  10      239.36      227.16     10.82 o
  -2   2  10      108.23      110.91      8.69 o
  -1   2  10     1121.57     1163.84     33.08 o
   0   2  10     1630.50     1708.23     38.60 o
   1   2  10      277.89      301.06     11.21 o
   2   2  10      334.83      320.69     11.57 o
   3   2  10      795.66      792.06     21.22 o
   4   2  10     1021.89     1009.47     31.94 o
   5   2  10        1.61       26.51     24.01 o
   6   2  10      402.57      386.74     20.47 o
   7   2  10       13.31        0.62     21.09 o
   8   2  10       85.93       20.60     31.59 o
 -10   3  10      141.48       20.60     34.20 o
  -9   3  10       88.17      106.04     16.63 o
  -8   3  10      117.54      111.28     17.03 o
  -7   3  10        1.21       12.36     20.82 o
  -6   3  10        0.82       15.43     20.30 o
  -5   3  10      528.17      536.73     17.46 o
  -4   3  10        0.79        9.08     15.03 o
  -3   3  10     1867.49     1726.33     41.80 o
  -2   3  10       40.20       27.82      7.57 o
  -1   3  10      930.99      924.81     25.11 o
   0   3  10        4.61        3.97      5.57 o
   1   3  10      690.71      724.81     24.16 o
   2   3  10      270.59      264.26     11.67 o
   3   3  10      559.79      572.25     17.17 o
   4   3  10       15.78       31.33     10.04 o
   5   3  10       57.43       48.95     11.30 o
   6   3  10      272.21      244.78     18.53 o
   7   3  10      112.40      159.06     17.65 o
   8   3  10        0.26       21.76     14.22 o
 -10   4  10        6.51       21.26     15.38 o
  -9   4  10       64.59       76.33     16.93 o
  -8   4  10        4.44       17.17     24.24 o
  -7   4  10      243.53      243.09     15.67 o
  -6   4  10        5.80       11.62     19.93 o
  -5   4  10      543.62      569.65     17.99 o
  -4   4  10       89.50      121.74     11.48 o
  -3   4  10       18.52       14.60     18.37 o
  -2   4  10       16.57        3.48     19.26 o
  -1   4  10      101.23      110.15      9.04 o
   0   4  10      210.25      223.91     11.28 o
   1   4  10      159.06      152.37     10.63 o
   2   4  10      524.94      524.34     17.26 o
   3   4  10      466.79      466.78     17.06 o
   4   4  10       51.30       36.99     12.00 o
   5   4  10      251.51      244.77     15.16 o
   6   4  10      361.99      374.12     21.52 o
   7   4  10       15.31        4.56     12.26 o
   8   4  10       65.73       96.30     17.96 o
 -10   5  10        6.30       22.09     32.88 o
  -9   5  10       16.53       19.95     27.73 o
  -8   5  10       37.10       47.21     15.78 o
  -7   5  10       20.17       21.76     29.12 o
  -6   5  10       39.50       41.48     11.79 o
  -5   5  10       19.65        6.77     19.71 o
  -4   5  10      405.11      364.51     16.44 o
  -3   5  10        0.24        1.96     30.87 o
  -2   5  10       20.38       23.29      9.70 o
  -1   5  10      416.24      420.68     15.46 o
   0   5  10       45.57        9.63     17.93 o
   1   5  10      481.14      419.97     16.18 o
   2   5  10     1182.55     1231.78     34.02 o
   3   5  10       75.97       76.96     12.28 o
   4   5  10        0.56       34.62     25.97 o
   5   5  10        1.05       21.26     12.24 o
   6   5  10       63.91       12.11     27.85 o
   7   5  10      213.65      253.82     20.58 o
   8   5  10        2.26       18.69     28.70 o
  -9   6  10       14.34       25.05     16.70 o
  -8   6  10      127.94      156.36     18.40 o
  -7   6  10       75.56       57.04     17.34 o
  -6   6  10       30.43       10.54     22.75 o
  -5   6  10      570.02      535.88     20.77 o
  -4   6  10      208.56      209.12     15.05 o
  -3   6  10        0.26        2.16     31.44 o
  -2   6  10      163.97      158.63     13.56 o
  -1   6  10        2.74       12.49     20.92 o
   0   6  10      638.09      612.47     20.43 o
   1   6  10      376.58      350.25     16.12 o
   2   6  10      170.43      181.06     14.48 o
   3   6  10       57.12       66.05     13.12 o
   4   6  10       25.28        2.67     37.70 o
   5   6  10      199.83      183.97     18.49 o
   6   6  10       33.62       16.00     26.99 o
   7   6  10       44.78       38.53     35.63 o
  -9   7  10       72.04       92.12     21.35 o
  -8   7  10        3.41        4.71     14.68 o
  -7   7  10      232.64      294.81     22.18 o
  -6   7  10      211.76      255.54     19.50 o
  -5   7  10      164.51      176.26     16.20 o
  -4   7  10       41.52       19.79     26.02 o
  -3   7  10       37.02       67.80     13.59 o
  -2   7  10      156.95      170.59     14.53 o
  -1   7  10       21.61       24.16     11.46 o
   0   7  10        0.57       11.62     22.14 o
   1   7  10      259.50      286.26     17.00 o
   2   7  10      757.51      682.80     23.45 o
   3   7  10       58.12       80.46     15.45 o
   4   7  10        3.47        0.57     21.79 o
   5   7  10       97.21       88.04     18.18 o
   6   7  10       19.71       27.25     31.84 o
   7   7  10       13.78       25.96     31.99 o
  -8   8  10       11.93       64.59     44.41 o
  -7   8  10       14.38       29.55     34.32 o
  -6   8  10        7.08       42.88     36.41 o
  -5   8  10        0.58       19.95     29.01 o
  -4   8  10        1.49       32.54     31.93 o
  -3   8  10        0.03       15.58     25.21 o
  -2   8  10       33.57       27.63     12.45 o
  -1   8  10        7.55        5.44      8.95 o
   0   8  10        0.69       12.74     20.37 o
   1   8  10      340.16      328.41     18.21 o
   2   8  10        1.44       16.29     24.62 o
   3   8  10       23.98        8.66     29.20 o
   4   8  10        0.01        6.13     11.28 o
   5   8  10      122.75      112.80     20.20 o
   6   8  10        9.31       25.23     33.70 o
  -7   9  10        5.80       19.79     16.92 o
  -6   9  10        2.97       45.02     18.05 o
  -5   9  10       38.91       30.93     17.96 o
  -4   9  10        1.48       44.54     36.39 o
  -3   9  10       65.00       65.17     17.96 o
  -2   9  10        0.61       28.01     32.85 o
  -1   9  10       21.22       10.66     13.47 o
   0   9  10       47.31        2.84     51.19 o
   1   9  10        4.78       17.17     28.55 o
   2   9  10       15.39        6.58     12.70 o
   3   9  10       20.37        8.76     12.96 o
   4   9  10       19.77        3.35     49.74 o
   5   9  10       15.85       14.33     27.57 o
  -6  10  10        0.58       28.77     40.41 o
  -5  10  10       47.18       57.86     44.49 o
  -4  10  10       42.98       13.00     37.39 o
  -3  10  10       25.30       23.81     17.33 o
  -2  10  10      258.77      182.52     23.75 o
  -1  10  10       30.79        9.19     40.23 o
   0  10  10       13.98       21.76     16.23 o
   1  10  10        3.16        9.52     32.87 o
   2  10  10       29.13        1.32     23.98 o
   3  10  10        2.75        3.41     51.19 o
   4  10  10        1.34       28.96     34.37 o
  -5  11  10        4.31        7.44     57.54 o
  -4  11  10       37.34        8.55     16.79 o
  -3  11  10        0.39       45.02     45.02 o
  -2  11  10        1.49       27.25     18.36 o
  -1  11  10        0.36        3.35     54.88 o
   0  11  10       78.03       31.33     19.88 o
   1  11  10       18.79       34.84     18.64 o
   2  11  10        1.11       32.14     36.00 o
   3  11  10        2.96        3.75     54.88 o
  -2  12  10       36.82        0.00    115.72 o
  -1  12  10       19.17       33.58     40.12 o
   0  12  10        3.96       86.02     50.25 o
 -10   1  11       21.67       58.68     16.22 o
  -9   1  11       15.00       18.38     26.00 o
  -8   1  11       31.33       49.71     13.15 o
  -7   1  11      235.42      215.39     15.80 o
  -6   1  11      251.06      256.71     14.37 o
  -5   1  11       52.49       54.37      9.52 o
  -4   1  11        0.17        7.53      6.40 o
  -3   1  11      320.33      325.20     11.65 o
  -2   1  11        6.07        1.62     21.79 o
  -1   1  11        2.43       14.46     15.42 o
   0   1  11      639.53      677.27     17.75 o
   1   1  11      193.30      180.59      9.64 o
   2   1  11      288.93      288.72     13.41 o
   3   1  11       68.65       71.70     10.33 o
   4   1  11       11.77        4.56     21.32 o
   5   1  11      122.05      117.81     13.24 o
   6   1  11       17.95        0.00     63.46 o
   7   1  11       33.69       34.62     29.35 o
   8   1  11       19.28        5.69     12.98 o
 -10   2  11       38.89       28.39     16.25 o
  -9   2  11       14.80        6.22     11.18 o
  -8   2  11        0.30        8.34     24.22 o
  -7   2  11       24.71       29.16     10.27 o
  -6   2  11       17.23       21.76      9.54 o
  -5   2  11       19.85        0.00     50.82 o
  -4   2  11       29.25       13.13     19.11 o
  -3   2  11       87.71      102.02      9.06 o
  -2   2  11      307.34      302.31     11.86 o
  -1   2  11       19.78        6.95      6.34 o
   0   2  11      238.12      237.00     11.05 o
   1   2  11      237.49      239.21     11.10 o
   2   2  11       17.48       16.73      8.51 o
   3   2  11        4.52        7.44      7.63 o
   4   2  11      176.60      194.83     14.52 o
   5   2  11       24.84       16.88     10.17 o
   6   2  11      134.34      133.90     16.61 o
   7   2  11        3.12        9.63     24.22 o
   8   2  11        7.33       21.42     28.56 o
 -10   3  11       32.46       35.47     34.41 o
  -9   3  11        5.14       19.00     26.90 o
  -8   3  11       44.93       45.74     14.56 o
  -7   3  11       27.18        5.61      8.50 o
  -6   3  11      157.46      177.69     14.35 o
  -5   3  11      126.40      121.34     12.25 o
  -4   3  11        0.17        7.83     15.36 o
  -3   3  11        5.60       18.38     19.08 o
  -2   3  11      389.50      387.49     13.42 o
  -1   3  11        0.52        0.25     10.55 o
   0   3  11      102.71       90.75      9.57 o
   1   3  11       57.65        5.69     23.48 o
   2   3  11      321.61      365.17     15.77 o
   3   3  11      670.48      637.60     20.85 o
   4   3  11        0.18        8.45      9.28 o
   5   3  11      258.29      256.13     17.80 o
   6   3  11       12.83       38.31     28.87 o
   7   3  11        4.35       30.93     13.77 o
   8   3  11       47.23       30.73     17.30 o
 -10   4  11        0.02        7.34     38.01 o
  -9   4  11       80.04       70.19     17.44 o
  -8   4  11        0.28       32.54     30.09 o
  -7   4  11       95.44      110.15     16.19 o
  -6   4  11        4.90        0.42     17.74 o
  -5   4  11      130.44      136.83     13.01 o
  -4   4  11      164.68      153.25     11.55 o
  -3   4  11      413.60      416.26     16.11 o
  -2   4  11      999.92      934.58     29.63 o
  -1   4  11      294.79      296.09     13.58 o
   0   4  11       71.13       76.02     10.32 o
   1   4  11      707.39      710.33     20.09 o
   2   4  11      762.41      737.39     20.47 o
   3   4  11       63.63       47.95     11.93 o
   4   4  11      738.81      731.46     26.21 o
   5   4  11       59.36       84.70     14.53 o
   6   4  11       52.03       47.46     15.08 o
   7   4  11       38.86       27.82     16.27 o
   8   4  11       70.21       36.12     17.68 o
  -9   5  11        0.49       13.66     25.32 o
  -8   5  11       47.80        0.00     93.44 o
  -7   5  11       66.53       48.95     15.56 o
  -6   5  11       33.49       31.73     11.52 o
  -5   5  11      107.51       86.03     13.98 o
  -4   5  11       12.61       44.54     10.77 o
  -3   5  11        0.26        2.78      8.07 o
  -2   5  11      314.10      360.38     14.99 o
  -1   5  11      122.55      108.65     12.34 o
   0   5  11       16.21       32.96     23.48 o
   1   5  11        0.21        0.35     15.87 o
   2   5  11        2.24       36.12     23.93 o
   3   5  11       20.08        7.44     29.75 o
   4   5  11        1.43       26.69     12.61 o
   5   5  11      676.29      653.02     25.68 o
   6   5  11       16.46       22.43     27.70 o
   7   5  11        7.94       21.09     30.81 o
  -9   6  11        4.00       25.05     33.94 o
  -8   6  11        9.12       75.08     38.86 o
  -7   6  11      129.01      118.59     18.76 o
  -6   6  11        0.02        8.24     11.64 o
  -5   6  11      274.14      264.24     15.75 o
  -4   6  11      736.64      654.03     22.03 o
  -3   6  11       42.66       44.54     13.41 o
  -2   6  11      447.04      459.04     17.69 o
  -1   6  11       65.33       81.75     12.33 o
   0   6  11      613.59      525.18     19.74 o
   1   6  11      470.45      465.22     19.35 o
   2   6  11        6.45       23.46     11.99 o
   3   6  11       59.94       42.41     11.92 o
   4   6  11       82.36       65.17     15.93 o
   5   6  11        1.18        6.13     29.75 o
   6   6  11       81.45       78.86     18.16 o
   7   6  11       12.76        8.87     13.89 o
  -8   7  11       98.48       58.41     20.02 o
  -7   7  11      239.70      221.75     22.44 o
  -6   7  11      279.82      318.70     21.14 o
  -5   7  11      232.81      240.30     19.47 o
  -4   7  11      287.14      273.66     16.62 o
  -3   7  11      964.56      876.01     26.56 o
  -2   7  11       38.88       47.46     13.35 o
  -1   7  11      259.58      250.43     17.60 o
   0   7  11       48.30       38.75     13.62 o
   1   7  11     1440.56     1333.48     40.65 o
   2   7  11       24.63       39.42     14.19 o
   3   7  11      105.03      126.53     16.95 o
   4   7  11      411.26      371.36     22.82 o
   5   7  11      289.35      301.01     21.79 o
   6   7  11        0.00       17.77     27.98 o
  -8   8  11       65.86       76.02     21.27 o
  -7   8  11       94.85       93.16     20.78 o
  -6   8  11      126.65      137.24     20.18 o
  -5   8  11       15.28       38.75     34.17 o
  -4   8  11      108.43      104.21     18.31 o
  -3   8  11       26.11       10.90     13.50 o
  -2   8  11      519.88      534.17     24.05 o
  -1   8  11       61.75       50.47     15.80 o
   0   8  11       14.29       16.00     26.55 o
   1   8  11      212.89      214.33     19.96 o
   2   8  11      404.44      410.37     22.54 o
   3   8  11      187.44      183.97     19.47 o
   4   8  11      165.75      158.62     20.79 o
   5   8  11        5.14       17.47     27.89 o
  -7   9  11        7.91       25.41     35.63 o
  -6   9  11      116.33       93.16     21.82 o
  -5   9  11      157.97      160.89     21.85 o
  -4   9  11       13.82       23.29     15.76 o
  -3   9  11        5.78        8.34     13.68 o
  -2   9  11       39.28       14.60     26.60 o
  -1   9  11      200.00      170.59     20.62 o
   0   9  11       67.78       93.85     18.07 o
   1   9  11      331.44      301.65     22.44 o
   2   9  11      172.82      150.15     19.79 o
   3   9  11       87.91       76.96     18.89 o
   4   9  11       80.00       69.29     19.41 o
   5   9  11       70.33       73.23     19.96 o
  -6  10  11       30.13       45.50     20.81 o
  -5  10  11       92.41       84.37     22.41 o
  -4  10  11      153.87      135.57     22.98 o
  -3  10  11       97.25       76.96     21.09 o
  -2  10  11      301.78      323.20     24.51 o
  -1  10  11        0.12        0.00     75.28 o
   0  10  11      145.94      166.86     21.32 o
   1  10  11       20.32        3.28     54.51 o
   2  10  11       33.45       27.44     36.46 o
   3  10  11        7.97        2.84     19.26 o
  -4  11  11       57.76       59.79     22.75 o
  -3  11  11      135.81      122.53     25.42 o
  -2  11  11        5.76       38.75     44.67 o
  -1  11  11       26.76       44.30     19.10 o
   0  11  11       36.85       20.60     18.40 o
   1  11  11       83.74       56.50     21.58 o
   2  11  11        0.68       52.01     41.40 o
 -10   0  12       87.12       52.53     36.93 o
  -9   0  12        8.84       17.62     13.10 o
  -8   0  12       22.04       28.39     27.53 o
  -7   0  12       37.89       33.99     11.30 o
  -6   0  12       78.01       83.39     12.45 o
  -5   0  12       15.41       14.06      9.15 o
  -4   0  12      841.58      843.42     21.89 o
  -3   0  12      264.86      257.88     11.53 o
  -2   0  12      890.03      818.70     26.71 o
  -1   0  12      224.41      213.31     10.48 o
   0   0  12     2093.22     1983.38     48.00 o
   1   0  12       21.99       19.48      8.39 o
   2   0  12      426.76      422.14     15.48 o
   3   0  12      473.31      458.29     16.90 o
   4   0  12      727.78      744.13     21.54 o
   5   0  12      278.43      307.91     18.26 o
   6   0  12        0.38        0.00     65.50 o
   7   0  12       41.96       25.96     14.81 o
   8   0  12        7.50       40.79     35.06 o
 -10   1  12       25.50       21.09     29.33 o
  -9   1  12       26.93        1.91     17.10 o
  -8   1  12        0.94       19.95     22.92 o
  -7   1  12        9.70        1.72     10.88 o
  -6   1  12        2.37        9.30     18.27 o
  -5   1  12      335.11      357.66     15.61 o
  -4   1  12      357.08      357.00     14.92 o
  -3   1  12     1435.16     1364.31     41.12 o
  -2   1  12       56.85       58.96      8.54 o
  -1   1  12     1173.09     1109.19     35.88 o
   0   1  12      673.62      708.43     21.97 o
   1   1  12      635.28      607.18     21.23 o
   2   1  12      188.08      174.85     12.81 o
   3   1  12      735.89      690.35     21.69 o
   4   1  12        1.41        2.49     31.72 o
   5   1  12      548.58      597.33     23.68 o
   6   1  12        0.16       13.26     11.76 o
   7   1  12      204.71      212.23     20.91 o
   8   1  12        1.25       25.96     29.80 o
 -10   2  12        1.00       37.64     16.73 o
  -9   2  12        2.26        3.22     40.23 o
  -8   2  12        1.04       34.62     28.29 o
  -7   2  12       81.73       70.49     12.65 o
  -6   2  12       54.69       89.05     12.53 o
  -5   2  12      297.90      301.04     14.94 o
  -4   2  12      491.24      501.55     16.88 o
  -3   2  12      435.01      456.76     15.34 o
  -2   2  12      137.00      127.76     11.36 o
  -1   2  12       44.66       42.18      7.92 o
   0   2  12      595.17      611.59     18.64 o
   1   2  12       21.65        5.87     19.71 o
   2   2  12      247.77      274.85     13.68 o
   3   2  12      228.99      260.17     15.05 o
   4   2  12     1535.32     1536.18     50.67 o
   5   2  12       21.92       13.79     23.98 o
   6   2  12      299.71      314.24     20.36 o
   7   2  12        6.95       19.63     13.83 o
   8   2  12        3.80       13.52     15.17 o
 -10   3  12        9.66        2.16     19.71 o
  -9   3  12       29.24       45.74     16.26 o
  -8   3  12      103.84       97.01     16.26 o
  -7   3  12        0.02        8.03     23.48 o
  -6   3  12      519.55      536.68     19.12 o
  -5   3  12        2.61       13.52     18.08 o
  -4   3  12      207.65      207.57     13.44 o
  -3   3  12      983.07      989.06     30.48 o
  -2   3  12        0.36        7.73      8.08 o
  -1   3  12        1.55       15.43     18.04 o
   0   3  12      186.51      203.45     12.28 o
   1   3  12       26.09       18.38     23.08 o
   2   3  12        0.03        1.08     10.38 o
   3   3  12      290.70      283.85     16.32 o
   4   3  12       74.77       78.22     11.74 o
   5   3  12       18.60        2.84     37.07 o
   6   3  12       56.89       34.20     33.99 o
   7   3  12      294.38      337.54     21.76 o
 -10   4  12       40.40       27.63     17.35 o
  -9   4  12        0.04       23.81     30.64 o
  -8   4  12      257.59      247.58     21.46 o
  -7   4  12      184.70      193.83     18.48 o
  -6   4  12      260.83      280.22     15.62 o
  -5   4  12      168.55      178.17     14.85 o
  -4   4  12        1.62       28.77     24.06 o
  -3   4  12     1002.54      929.01     31.73 o
  -2   4  12      279.56      288.10     14.62 o
  -1   4  12       28.20       36.33      9.73 o
   0   4  12        0.09        3.82      7.09 o
   1   4  12       97.94       84.37     11.87 o
   2   4  12       96.17      102.02     12.68 o
   3   4  12      102.63       95.25     13.66 o
   4   4  12      189.00      207.04     17.55 o
   5   4  12        2.07       14.74     26.03 o
   6   4  12      125.15      130.19     18.01 o
   7   4  12       34.60       21.42     32.88 o
  -9   5  12      129.58      123.32     20.72 o
  -8   5  12        2.56       16.00     26.55 o
  -7   5  12        3.33        2.97     42.84 o
  -6   5  12      151.11      160.89     17.29 o
  -5   5  12       83.72       72.92     12.87 o
  -4   5  12       28.62       31.13     11.81 o
  -3   5  12        0.16       12.49      9.38 o
  -2   5  12        0.41        0.00     54.88 o
  -1   5  12      405.48      415.51     16.83 o
   0   5  12       53.23       62.88     11.66 o
   1   5  12      424.67      397.42     17.89 o
   2   5  12       22.04        7.34     27.31 o
   3   5  12        0.14        0.44     16.07 o
   4   5  12       11.64        4.56      9.74 o
   5   5  12      159.94      176.26     19.05 o
   6   5  12       64.81       60.06     16.13 o
   7   5  12      125.49      116.26     20.50 o
  -9   6  12       31.83       29.35     36.54 o
  -8   6  12        0.30       27.07     33.23 o
  -7   6  12      175.85      198.35     20.21 o
  -6   6  12       54.02       80.46     15.77 o
  -5   6  12        2.50        2.67     43.51 o
  -4   6  12       28.57       25.59     10.89 o
  -3   6  12        0.29       14.60     21.80 o
  -2   6  12        0.03       11.99     22.24 o
  -1   6  12       39.25       17.93     12.15 o
   0   6  12       11.93       12.11     23.35 o
   1   6  12      137.97      124.93     13.64 o
   2   6  12        9.49        7.83     19.71 o
   3   6  12      286.68      256.71     20.12 o
   4   6  12        0.48        8.98     24.22 o
   5   6  12       80.76      102.38     18.52 o
   6   6  12       19.18        3.55     48.32 o
  -8   7  12       26.54       10.66     38.95 o
  -7   7  12       98.61       88.71     19.60 o
  -6   7  12       15.82        0.00     79.30 o
  -5   7  12        9.02       11.50     25.49 o
  -4   7  12        1.23        2.72     42.51 o
  -3   7  12      104.01       97.72     14.54 o
  -2   7  12       44.06       10.31     20.51 o
  -1   7  12       16.13        2.61     36.15 o
   0   7  12        9.00       17.47     10.80 o
   1   7  12      114.52      107.16     16.34 o
   2   7  12      395.98      414.74     21.19 o
   3   7  12        0.10        0.00     69.67 o
   4   7  12        3.90       28.58     30.50 o
   5   7  12        0.07        6.86     30.03 o
   6   7  12       13.16       37.20     36.11 o
  -7   8  12       15.96       49.20     42.28 o
  -6   8  12        3.31       19.79     31.13 o
  -5   8  12       59.24       54.37     17.73 o
  -4   8  12      178.91      186.90     20.60 o
  -3   8  12      106.97        2.84     50.47 o
  -2   8  12        1.65       19.63     24.17 o
  -1   8  12       11.29        1.67     19.71 o
   0   8  12      495.78      465.97     24.02 o
   1   8  12       20.54       16.88     14.45 o
   2   8  12       92.55      126.53     17.76 o
   3   8  12        2.33       22.26     28.78 o
   4   8  12        0.15       27.25     32.03 o
   5   8  12       48.69       90.75     18.80 o
  -6   9  12       24.71        4.18     18.38 o
  -5   9  12       14.84       13.39     32.01 o
  -4   9  12       10.42        8.98     14.08 o
  -3   9  12       52.40       82.73     17.95 o
  -2   9  12      108.94       81.11     19.07 o
  -1   9  12       40.66       18.38     29.69 o
   0   9  12        5.49       21.59     29.51 o
   1   9  12       24.55        9.52     31.15 o
   2   9  12       29.96        3.28     47.27 o
   3   9  12        0.06       24.34     28.67 o
   4   9  12        2.54       29.35     36.54 o
  -5  10  12       36.75       34.62     20.27 o
  -4  10  12        4.81       59.51     42.07 o
  -3  10  12        3.02        6.13     15.66 o
  -2  10  12        0.03       20.11     29.93 o
  -1  10  12       53.46       60.90     18.48 o
   0  10  12       21.13       71.70     18.23 o
   1  10  12       92.02       72.62     20.18 o
   2  10  12        0.00       10.66     36.15 o
   3  10  12        2.50       17.92     17.01 o
  -3  11  12       19.93       36.12     21.13 o
  -2  11  12       11.28       25.59     37.21 o
  -1  11  12       16.98       14.60     33.17 o
   0  11  12       10.45       23.46     18.42 o
   1  11  12        0.35       26.32     36.26 o
 -10   1  13        0.79        0.00     79.75 o
  -9   1  13        6.72        4.56     11.56 o
  -8   1  13       37.14       14.88     25.60 o
  -7   1  13       83.18      119.76     15.71 o
  -6   1  13        1.94       12.24     18.07 o
  -5   1  13        1.15        9.08     17.19 o
  -4   1  13        9.27       12.74     18.70 o
  -3   1  13       17.12        2.01     30.59 o
  -2   1  13      275.48      291.77     13.49 o
  -1   1  13      137.77      141.92     11.54 o
   0   1  13        0.10       16.00     17.80 o
   1   1  13      119.12      133.49     11.61 o
   2   1  13       45.19       53.57      9.98 o
   3   1  13      303.43      298.55     16.12 o
   4   1  13       65.53        0.00     64.28 o
   5   1  13       82.01      110.52     16.22 o
   6   1  13       14.97       12.87     22.91 o
   7   1  13       20.40       56.50     38.57 o
 -10   2  13        3.90       21.92     32.09 o
  -9   2  13        0.04       21.26     13.40 o
  -8   2  13        2.61       15.02     26.14 o
  -7   2  13        2.71       15.29     11.79 o
  -6   2  13        0.11        2.90      8.07 o
  -5   2  13      196.79      197.35     14.11 o
  -4   2  13       10.47       10.54      8.50 o
  -3   2  13      915.06      846.58     25.07 o
  -2   2  13      234.37      243.66     14.00 o
  -1   2  13      513.96      472.26     16.38 o
   0   2  13       56.60       77.91     10.13 o
   1   2  13      211.91      208.60     13.47 o
   2   2  13      142.82      130.61     12.71 o
   3   2  13      323.72      321.29     16.72 o
   4   2  13       64.43       44.54     15.09 o
   5   2  13       99.57       94.90     15.73 o
   6   2  13       43.34       44.30     15.76 o
   7   2  13       48.82        7.15     37.08 o
 -10   3  13        4.20      131.41     45.65 o
  -9   3  13        0.24       10.20     26.79 o
  -8   3  13        1.83       12.36     23.72 o
  -7   3  13       71.26       59.79     15.26 o
  -6   3  13       65.62       43.35     12.28 o
  -5   3  13        4.26       23.99     24.42 o
  -4   3  13      398.59      418.43     16.15 o
  -3   3  13      152.63      144.92     12.96 o
  -2   3  13        0.27       10.54     18.87 o
  -1   3  13       55.90       52.27     10.90 o
   0   3  13       22.11       10.78     19.32 o
   1   3  13       66.75       66.05     10.50 o
   2   3  13      368.05      351.58     16.82 o
   3   3  13       32.83       35.47     28.21 o
   4   3  13       60.85       34.20     13.85 o
   5   3  13      346.03      320.64     21.20 o
   6   3  13       48.97       40.56     16.45 o
   7   3  13       41.21       21.92     29.90 o
  -9   4  13        1.12       35.05     35.90 o
  -8   4  13        0.10       14.06     13.18 o
  -7   4  13      160.05      159.07     18.55 o
  -6   4  13       47.11       70.79     14.49 o
  -5   4  13       39.21       41.02     11.72 o
  -4   4  13      156.19      153.69     14.68 o
  -3   4  13        8.47       11.37     17.55 o
  -2   4  13      175.55      160.44     13.64 o
  -1   4  13       52.25       27.07     11.20 o
   0   4  13        4.96        1.86      9.90 o
   1   4  13      361.32      348.23     17.41 o
   2   4  13        3.15       20.60      9.61 o
   3   4  13       48.38       35.05     14.23 o
   4   4  13        0.54        2.84     38.01 o
   5   4  13       49.23       53.05     35.28 o
   6   4  13        8.60       13.66     25.46 o
   7   4  13        0.43        3.75     38.95 o
  -9   5  13       16.21       65.46     39.48 o
  -8   5  13       32.86       39.88     16.77 o
  -7   5  13       14.08        0.00     76.61 o
  -6   5  13       17.25       33.99     29.08 o
  -5   5  13       97.38       85.36     16.24 o
  -4   5  13      560.42      510.42     19.46 o
  -3   5  13      202.95      193.84     15.49 o
  -2   5  13      268.85      237.54     16.04 o
  -1   5  13      599.07      607.97     20.35 o
   0   5  13       22.98       17.32     11.35 o
   1   5  13       80.07       78.86     12.75 o
   2   5  13      398.28      395.97     17.85 o
   3   5  13      892.75      902.65     28.04 o
   4   5  13       15.73       35.90     31.17 o
   5   5  13      120.42      145.35     18.17 o
   6   5  13       50.73       55.43     18.16 o
  -8   6  13        0.56        6.95     42.18 o
  -7   6  13       71.23       28.97     36.30 o
  -6   6  13        0.18        4.79     12.62 o
  -5   6  13      200.57      204.47     19.50 o
  -4   6  13       69.79       62.59     15.90 o
  -3   6  13        3.25       30.93     27.34 o
  -2   6  13       42.18       50.72     12.27 o
  -1   6  13       94.91       81.11     13.57 o
   0   6  13     1235.72     1194.11     32.26 o
   1   6  13       83.39       67.51     15.63 o
   2   6  13      746.56      729.48     25.20 o
   3   6  13      132.58      122.93     17.50 o
   4   6  13       28.32       27.25     14.24 o
   5   6  13       24.39       15.86     14.72 o
   6   6  13      211.64      185.43     22.48 o
  -8   7  13        0.25       29.35     37.52 o
  -7   7  13       97.27      129.37     20.00 o
  -6   7  13        0.67       19.63     14.15 o
  -5   7  13       56.32        9.08     34.35 o
  -4   7  13       33.22       50.98     15.88 o
  -3   7  13      408.09      390.27     22.69 o
  -2   7  13        5.14        2.72     38.01 o
  -1   7  13      211.67      271.27     18.32 o
   0   7  13       14.28        5.03     11.39 o
   1   7  13        2.70        1.72     15.66 o
   2   7  13       24.20       20.76     29.76 o
   3   7  13      136.68      134.32     19.13 o
   4   7  13        0.38       30.13     32.10 o
   5   7  13       11.21        0.00     37.69 o
  -7   8  13        3.60       50.98     43.81 o
  -6   8  13       21.69        3.41     46.23 o
  -5   8  13      107.87      105.67     20.29 o
  -4   8  13      218.72      211.71     21.93 o
  -3   8  13       15.43       36.12     31.91 o
  -2   8  13      452.73      465.95     24.01 o
  -1   8  13      124.23      143.19     19.32 o
   0   8  13      270.24      271.87     20.71 o
   1   8  13       47.36        0.62     26.26 o
   2   8  13        9.63       22.43     29.40 o
   3   8  13      128.30      104.94     19.85 o
   4   8  13       72.07       55.43     18.97 o
  -6   9  13       59.04       55.16     21.32 o
  -5   9  13       74.33       88.03     20.54 o
  -4   9  13      118.85       98.78     21.04 o
  -3   9  13       63.39       66.34     19.58 o
  -2   9  13      103.17      110.15     20.33 o
  -1   9  13      341.88      323.21     24.52 o
   0   9  13       60.31       44.30     17.91 o
   1   9  13       91.82       62.03     19.78 o
   2   9  13      111.86      122.53     19.86 o
   3   9  13       82.05       99.49     20.76 o
  -4  10  13       93.73      115.09     22.71 o
  -3  10  13        8.15       20.44     18.33 o
  -2  10  13       79.94       70.79     21.43 o
  -1  10  13       14.72       41.94     39.27 o
   0  10  13        9.17        4.95     16.27 o
   1  10  13       50.55       95.24     20.66 o
   2  10  13       21.17        4.48     17.31 o
 -10   0  14       19.67       27.44     16.16 o
  -9   0  14       28.66       31.13     15.21 o
  -8   0  14       60.10       92.46     15.53 o
  -7   0  14       89.66      103.47     15.33 o
  -6   0  14       93.62       90.41     12.62 o
  -5   0  14      289.69      306.66     16.97 o
  -4   0  14      714.42      720.83     20.24 o
  -3   0  14      222.38      222.30     13.38 o
  -2   0  14      212.05      210.16     13.00 o
  -1   0  14      120.00      118.59     11.72 o
   0   0  14      105.85       90.75     10.94 o
   1   0  14      292.49      313.62     15.25 o
   2   0  14      698.58      690.29     22.63 o
   3   0  14       18.91       17.32     10.01 o
   4   0  14      792.27      787.83     26.19 o
   5   0  14      277.51      255.56     20.08 o
   6   0  14      133.89      137.24     19.34 o
   7   0  14       24.93       33.58     16.42 o
  -9   1  14       37.83       23.81     32.91 o
  -8   1  14        0.33       12.49     23.46 o
  -7   1  14        2.94       34.20     28.33 o
  -6   1  14      203.68      228.21     15.18 o
  -5   1  14      249.78      265.40     15.78 o
  -4   1  14      258.52      242.54     14.53 o
  -3   1  14      519.41      545.05     17.60 o
  -2   1  14      473.11      449.12     16.73 o
  -1   1  14      309.96      290.55     15.29 o
   0   1  14        5.84       11.37      8.59 o
   1   1  14      522.12      504.76     18.55 o
   2   1  14       36.03       35.90     11.61 o
   3   1  14      167.91      166.86     14.37 o
   4   1  14       30.06       36.77     13.92 o
   5   1  14       77.48       84.04     16.12 o
   6   1  14       31.97        3.41     48.32 o
   7   1  14       50.23       38.75     17.20 o
  -9   2  14       12.09       93.50     40.24 o
  -8   2  14       21.47       28.96     14.68 o
  -7   2  14        0.91       19.63     12.72 o
  -6   2  14       44.69       40.33     13.67 o
  -5   2  14      171.26      174.84     13.76 o
  -4   2  14      266.59      275.44     16.08 o
  -3   2  14      762.76      767.88     21.88 o
  -2   2  14     1138.16     1112.47     33.53 o
  -1   2  14       12.65        6.67     21.09 o
   0   2  14      176.96      205.49     13.37 o
   1   2  14       83.79       93.16     12.47 o
   2   2  14      262.33      250.43     14.76 o
   3   2  14       11.67        3.68     10.71 o
   4   2  14      123.05      139.78     16.12 o
   5   2  14        8.45       28.20     26.67 o
   6   2  14       55.42       34.41     16.42 o
  -9   3  14       21.49       21.09     15.49 o
  -8   3  14       66.78       83.71     16.74 o
  -7   3  14       97.46      110.90     17.00 o
  -6   3  14      140.68      157.72     17.12 o
  -5   3  14        9.35       10.20      9.05 o
  -4   3  14        9.61       12.11     21.10 o
  -3   3  14       51.23       36.99     12.00 o
  -2   3  14       60.81       70.19     12.02 o
  -1   3  14     1333.32     1365.12     37.15 o
   0   3  14        5.94       20.44     10.54 o
   1   3  14      188.82      201.40     14.77 o
   2   3  14       75.63       48.95     12.30 o
   3   3  14       72.93       98.42     14.59 o
   4   3  14      144.65      124.13     17.59 o
   5   3  14      214.45      220.68     20.26 o
   6   3  14        0.66        0.00     80.66 o
  -9   4  14       44.56       37.42     18.44 o
  -8   4  14       10.42        6.67     39.27 o
  -7   4  14        5.18        6.13     27.58 o
  -6   4  14       15.19       28.77     14.24 o
  -5   4  14      184.54      173.42     17.96 o
  -4   4  14       69.12       71.40     12.43 o
  -3   4  14        0.02       13.13     10.01 o
  -2   4  14       40.43       21.59     12.00 o
  -1   4  14      264.59      287.48     16.43 o
   0   4  14       22.39        9.86     23.24 o
   1   4  14      542.48      548.39     18.49 o
   2   4  14        1.35        0.00     53.76 o
   3   4  14       26.22       50.47     13.51 o
   4   4  14       83.63       86.36     16.67 o
   5   4  14        0.80       34.62     14.36 o
   6   4  14       72.12       87.70     18.48 o
  -8   5  14       99.28      131.01     19.30 o
  -7   5  14        7.32       19.32     29.96 o
  -6   5  14       49.25       43.82     15.91 o
  -5   5  14       12.51       28.01     29.43 o
  -4   5  14       76.59       87.03     15.40 o
  -3   5  14       11.97       14.60     10.56 o
  -2   5  14       35.51       23.99     10.89 o
  -1   5  14       15.86        5.03     25.49 o
   0   5  14      280.34      291.76     16.55 o
   1   5  14      437.76      404.60     21.66 o
   2   5  14       36.10        1.67     16.89 o
   3   5  14      107.73      100.57     16.19 o
   4   5  14      100.07      120.15     16.52 o
   5   5  14      161.14      138.51     20.27 o
   6   5  14       18.83        1.49     22.27 o
  -8   6  14       81.18       91.43     19.90 o
  -7   6  14       80.97       83.71     18.06 o
  -6   6  14      120.73      139.35     18.64 o
  -5   6  14        3.88       19.00     13.92 o
  -4   6  14       40.31       22.60     28.49 o
  -3   6  14       87.19      115.10     16.94 o
  -2   6  14      135.00      127.34     17.41 o
  -1   6  14        7.73       54.10     30.88 o
   0   6  14        0.26        8.24     26.26 o
   1   6  14       18.77       48.20     30.64 o
   2   6  14       19.58       24.34     14.16 o
   3   6  14       12.61        9.41     25.75 o
   4   6  14       35.87       78.54     16.22 o
   5   6  14        2.38       25.23     33.16 o
  -7   7  14        4.36       28.58     34.14 o
  -6   7  14       37.07       53.57     38.34 o
  -5   7  14       17.59        1.91     20.39 o
  -4   7  14        3.74       18.23     29.11 o
  -3   7  14        5.77        8.87     30.59 o
  -2   7  14      105.32      138.51     17.74 o
  -1   7  14       59.73       76.33     16.30 o
   0   7  14        0.09       91.08     38.01 o
   1   7  14        9.61       21.26     27.79 o
   2   7  14       26.39        0.00     34.94 o
   3   7  14       34.43       30.73     16.51 o
   4   7  14        1.46       21.26     33.58 o
  -6   8  14        1.68       24.69     32.63 o
  -5   8  14        0.36       30.93     17.56 o
  -4   8  14       41.57       13.00     34.05 o
  -3   8  14       66.46       60.62     17.88 o
  -2   8  14       49.54       45.02     16.37 o
  -1   8  14        8.01       59.51     35.70 o
   0   8  14        7.09       19.00     29.56 o
   1   8  14        2.45        3.28     46.23 o
   2   8  14       27.00       13.52     31.44 o
   3   8  14       35.97       14.19     30.03 o
  -5   9  14       14.22       65.75     43.35 o
  -4   9  14        9.14       38.75     40.43 o
  -3   9  14        6.46       31.93     17.03 o
  -2   9  14        8.19        2.72     18.82 o
  -1   9  14       24.60        6.77     44.86 o
   0   9  14      144.56      147.96     20.95 o
   1   9  14       17.11       35.05     16.99 o
   2   9  14       39.20       43.58     39.79 o
  -3  10  14        8.28       33.16     39.67 o
  -2  10  14        2.57       19.79     17.56 o
  -1  10  14       26.47       51.24     18.49 o
   0  10  14        0.01        0.00     97.90 o
  -9   1  15        0.03       35.69     36.87 o
  -8   1  15        8.84       52.27     32.68 o
  -7   1  15        0.80       38.97     28.89 o
  -6   1  15       51.76       62.59     13.34 o
  -5   1  15        0.50        2.61     33.75 o
  -4   1  15        9.52       12.36     19.43 o
  -3   1  15      315.09      293.00     16.58 o
  -2   1  15        3.36        4.71     25.23 o
  -1   1  15        5.59       35.47     10.90 o
   0   1  15      164.87      162.26     13.71 o
   1   1  15      235.49      234.22     14.83 o
   2   1  15       67.30       64.31     12.08 o
   3   1  15       61.84       68.70     14.87 o
   4   1  15       75.09       60.06     15.85 o
   5   1  15       48.40        9.86     31.44 o
   6   1  15       19.75       11.50     13.62 o
  -9   2  15       20.77       39.42     16.22 o
  -8   2  15        9.39        0.65     22.03 o
  -7   2  15        3.65        6.13     36.46 o
  -6   2  15        0.29        8.45     22.99 o
  -5   2  15       63.70       15.86     26.72 o
  -4   2  15       80.74      100.57     12.59 o
  -3   2  15        0.41       12.24     19.96 o
  -2   2  15        8.39       11.99     21.49 o
  -1   2  15      180.42      208.07     14.49 o
   0   2  15      126.04      124.13     13.99 o
   1   2  15       64.62       34.41     11.16 o
   2   2  15        0.23        6.95     10.12 o
   3   2  15        0.06        2.84     32.01 o
   4   2  15        0.01        3.09     39.59 o
   5   2  15       14.03       30.13     29.15 o
   6   2  15       11.51       45.98     17.76 o
  -9   3  15        3.44        7.34     39.59 o
  -8   3  15       53.87       59.23     16.57 o
  -7   3  15        4.05       16.15     13.41 o
  -6   3  15       20.87       23.12     27.08 o
  -5   3  15        3.63       16.44     24.44 o
  -4   3  15      459.28      449.08     18.25 o
  -3   3  15      167.67      162.26     14.17 o
  -2   3  15        0.24        5.36      8.14 o
  -1   3  15       36.01       35.90     10.75 o
   0   3  15        5.58       15.29     18.94 o
   1   3  15      373.86      387.44     17.66 o
   2   3  15      195.01      197.85     17.16 o
   3   3  15       31.42        9.41     11.89 o
   4   3  15        3.32       31.53     30.02 o
   5   3  15       12.56       11.62     13.33 o
   6   3  15       12.64        7.44     38.64 o
  -8   4  15       36.92       55.43     17.63 o
  -7   4  15        7.14       12.87     24.20 o
  -6   4  15        7.20       15.02     25.30 o
  -5   4  15      126.33      115.87     16.99 o
  -4   4  15       20.55        4.87     10.71 o
  -3   4  15      234.23      176.75     16.22 o
  -2   4  15       80.75       80.14     11.88 o
  -1   4  15      224.23      197.86     14.64 o
   0   4  15       85.73       69.29     13.44 o
   1   4  15       39.90       37.20     14.23 o
   2   4  15       21.76       18.85     13.40 o
   3   4  15       23.77       21.92     13.78 o
   4   4  15      101.69       80.14     17.35 o
   5   4  15       41.58        3.55     50.10 o
  -8   5  15       10.83        5.11     14.68 o
  -7   5  15        3.40        3.35     16.07 o
  -6   5  15       21.99       11.25     13.48 o
  -5   5  15      119.42       80.79     17.42 o
  -4   5  15       17.52        5.11     11.56 o
  -3   5  15      397.76      379.71     21.68 o
  -2   5  15       54.53       57.04     15.18 o
  -1   5  15       90.08      106.04     16.26 o
   0   5  15       64.15       19.48     26.92 o
   1   5  15        0.02       28.58     29.15 o
   2   5  15       28.05       77.90     37.05 o
   3   5  15        5.08       22.26     30.13 o
   4   5  15       24.94       23.81     30.11 o
   5   5  15       28.88       52.01     16.82 o
  -7   6  15       78.60       87.36     20.12 o
  -6   6  15      145.40      174.35     19.90 o
  -5   6  15        0.10        0.00     80.20 o
  -4   6  15       49.78       78.54     16.22 o
  -3   6  15      303.59      317.43     20.46 o
  -2   6  15      467.74      487.11     23.76 o
  -1   6  15      117.22      100.22     18.32 o
   0   6  15       47.44       32.34     30.40 o
   1   6  15        0.28        0.60     21.79 o
   2   6  15       42.87       45.50     15.73 o
   3   6  15       44.06       53.31     36.94 o
   4   6  15       82.87       97.36     18.76 o
  -7   7  15        2.24       59.51     41.24 o
  -6   7  15       57.34       69.59     18.56 o
  -5   7  15       93.28       83.06     19.29 o
  -4   7  15       17.64       25.59     30.13 o
  -3   7  15      193.73      191.34     20.85 o
  -2   7  15       59.36       24.69     30.13 o
  -1   7  15      186.96      188.37     19.21 o
   0   7  15      320.41      344.85     21.99 o
   1   7  15       85.76        6.49     47.27 o
   2   7  15       74.14       92.46     18.29 o
   3   7  15       32.80        7.05     37.38 o
   4   7  15      142.01      188.36     21.67 o
  -6   8  15       12.82       38.31     18.65 o
  -5   8  15       37.87       57.86     19.92 o
  -4   8  15        2.21       13.79     32.01 o
  -3   8  15       35.89       55.16     18.12 o
  -2   8  15      116.05      133.90     20.34 o
  -1   8  15        6.82       36.33     37.63 o
   0   8  15      367.78      354.25     24.99 o
   1   8  15       76.26      120.15     18.48 o
   2   8  15       59.40       49.20     18.62 o
   3   8  15       35.07        6.77     14.29 o
  -4   9  15       72.61       76.02     21.59 o
  -3   9  15       46.70       21.59     35.84 o
  -2   9  15        2.18        0.00     95.40 o
  -1   9  15       99.78      102.02     21.02 o
   0   9  15        0.08       13.00     15.27 o
   1   9  15      102.10       99.50     22.19 o
  -9   0  16        0.73        3.68     45.88 o
  -8   0  16       82.99      117.80     17.91 o
  -7   0  16        4.50        2.49     13.91 o
  -6   0  16       35.20       38.08     14.17 o
  -5   0  16       91.83      103.47     15.69 o
  -4   0  16      169.14      170.12     17.32 o
  -3   0  16        0.07        2.97      7.93 o
  -2   0  16      739.24      709.30     21.03 o
  -1   0  16      123.20      124.93     12.83 o
   0   0  16       84.39       84.70     11.23 o
   1   0  16        1.74        8.03     20.39 o
   2   0  16       91.27       97.71     15.25 o
   3   0  16       68.84      107.90     16.77 o
   4   0  16       96.04      127.34     17.01 o
   5   0  16      233.31      248.70     20.94 o
  -9   1  16       10.97       33.58     35.14 o
  -8   1  16       19.77       23.81     29.94 o
  -7   1  16       49.75       61.74     16.07 o
  -6   1  16        7.10       14.74     25.21 o
  -5   1  16       84.89       98.78     15.33 o
  -4   1  16      190.52      239.18     17.20 o
  -3   1  16      487.14      480.82     18.10 o
  -2   1  16       30.54       44.30     10.75 o
  -1   1  16      591.73      577.37     19.83 o
   0   1  16       13.76       13.00     20.57 o
   1   1  16      329.42      367.20     19.94 o
   2   1  16       22.91        5.69     31.15 o
   3   1  16      124.42      163.62     17.44 o
   4   1  16      143.78      147.52     19.18 o
   5   1  16       17.30       14.06     27.31 o
  -8   2  16        0.59       20.76     30.41 o
  -7   2  16       83.07      111.28     17.79 o
  -6   2  16       69.93       93.16     15.58 o
  -5   2  16       30.05        2.84     38.32 o
  -4   2  16       48.71       58.41     14.26 o
  -3   2  16      314.44      337.57     16.48 o
  -2   2  16      223.47      230.93     14.72 o
  -1   2  16       75.24       75.08     11.81 o
   0   2  16      173.35      178.65     16.79 o
   1   2  16       12.06       16.58     23.52 o
   2   2  16      222.56      192.84     18.44 o
   3   2  16        8.72       27.63     27.35 o
   4   2  16        0.35        0.00     77.50 o
   5   2  16        8.60        3.55     45.54 o
  -8   3  16        6.02       38.97     35.39 o
  -7   3  16       38.71       22.94     29.73 o
  -6   3  16       48.32       18.54     29.51 o
  -5   3  16       13.79        5.87     32.30 o
  -4   3  16      199.19      207.56     17.58 o
  -3   3  16       18.52       15.58     12.32 o
  -2   3  16      110.20      124.92     15.64 o
  -1   3  16        3.20       37.42     27.00 o
   0   3  16       10.66       24.52     27.00 o
   1   3  16        0.26       19.79     24.58 o
   2   3  16       18.58       14.88     13.42 o
   3   3  16      118.38      115.10     17.32 o
   4   3  16       31.91       48.45     15.23 o
   5   3  16      100.05       25.41     32.92 o
  -8   4  16        5.12       27.44     16.54 o
  -7   4  16       22.55        6.77     39.91 o
  -6   4  16       15.32        9.52     12.95 o
  -5   4  16      124.65      133.90     17.44 o
  -4   4  16      279.09      292.98     20.27 o
  -3   4  16        3.72       14.60     12.48 o
  -2   4  16       13.20       22.26     28.95 o
  -1   4  16      148.68      165.01     17.98 o
   0   4  16      279.53      280.22     19.22 o
   1   4  16       15.40        0.00     65.91 o
   2   4  16        1.17        3.09     41.53 o
   3   4  16       10.58        4.56     11.56 o
   4   4  16        3.82       10.43     29.48 o
   5   4  16        1.36        7.44     28.12 o
  -7   5  16       48.64       39.88     18.35 o
  -6   5  16       25.47       13.26     30.87 o
  -5   5  16        2.39        5.03     12.44 o
  -4   5  16      243.29      242.53     20.68 o
  -3   5  16       42.07       14.74     27.00 o
  -2   5  16       18.93        6.40     11.25 o
  -1   5  16       87.65      121.34     16.60 o
   0   5  16       29.48       33.99     14.85 o
   1   5  16        1.63        9.86     11.94 o
   2   5  16       84.72      103.11     17.12 o
   3   5  16      156.36      201.90     19.88 o
   4   5  16       37.28       38.98     16.13 o
  -7   6  16        0.49       14.74     34.35 o
  -6   6  16       28.86       36.77     17.19 o
  -5   6  16        2.77        3.28     40.23 o
  -4   6  16       55.64        3.15     50.10 o
  -3   6  16        3.58       28.01     30.38 o
  -2   6  16        0.37        3.09     46.23 o
  -1   6  16      243.79      279.01     19.18 o
   0   6  16        5.40       46.96     32.46 o
   1   6  16      231.22      250.98     21.60 o
   2   6  16        6.37       40.33     32.81 o
   3   6  16       13.92       14.88     15.08 o
  -6   7  16        9.46       18.38     33.07 o
  -5   7  16        0.11       10.43     14.60 o
  -4   7  16       62.97       50.47     18.10 o
  -3   7  16       18.53       22.94     29.39 o
  -2   7  16       50.36       55.96     17.18 o
  -1   7  16       80.86       83.71     18.38 o
   0   7  16      357.60      352.23     24.24 o
   1   7  16       66.75       66.34     18.12 o
   2   7  16       25.20       21.26     31.60 o
   3   7  16       11.02       10.43     14.71 o
  -5   8  16        1.63       52.27     43.84 o
  -4   8  16       42.11       32.34     37.54 o
  -3   8  16       15.78       49.71     18.21 o
  -2   8  16       26.11       19.48     16.31 o
  -1   8  16        1.64        0.00     87.64 o
   0   8  16       24.94       35.47     37.40 o
   1   8  16       20.78       40.10     36.58 o
  -2   9  16        0.63       14.88     33.17 o
  -1   9  16        5.63       37.64     41.60 o
  -8   1  17       10.42       34.41     16.42 o
  -7   1  17        1.36       10.08     27.31 o
  -6   1  17       15.98       59.51     14.39 o
  -5   1  17        0.95        9.52     11.29 o
  -4   1  17      132.48      137.67     16.42 o
  -3   1  17      120.68      124.52     16.02 o
  -2   1  17       28.45       27.44     13.16 o
  -1   1  17        0.00        5.52     26.00 o
   0   1  17        1.88       30.93     27.14 o
   1   1  17       13.52       43.82     29.21 o
   2   1  17      101.12      117.81     16.36 o
   3   1  17        1.91       22.77     26.88 o
   4   1  17       13.60        3.48     38.95 o
   5   1  17        0.28       16.44     14.40 o
  -8   2  17        9.85       69.29     38.23 o
  -7   2  17       18.16        9.41     12.77 o
  -6   2  17        3.55        2.55     14.10 o
  -5   2  17        0.92        0.60     20.39 o
  -4   2  17       43.75       12.24     12.68 o
  -3   2  17      139.96      147.09     16.54 o
  -2   2  17       10.65        3.89     10.88 o
  -1   2  17        4.45       19.63     25.44 o
   0   2  17        8.06        4.56     10.55 o
   1   2  17       45.74       52.53     15.08 o
   2   2  17        1.50       18.69     22.65 o
   3   2  17       13.48       16.44     12.95 o
   4   2  17       79.15       71.70     18.23 o
  -8   3  17        1.76        9.63     13.81 o
  -7   3  17       10.57       17.32     30.76 o
  -6   3  17        9.32        0.00     32.88 o
  -5   3  17       38.42       29.16     14.72 o
  -4   3  17        0.06       14.33     12.22 o
  -3   3  17       13.45       60.90     13.16 o
  -2   3  17       95.55      109.39     16.51 o
  -1   3  17        2.52       21.42     12.62 o
   0   3  17      127.62      135.99     17.16 o
   1   3  17       62.71       24.52     30.02 o
   2   3  17       27.83       22.26     26.92 o
   3   3  17        3.99        8.03     11.90 o
   4   3  17        4.14       14.33     28.38 o
  -7   4  17        4.19       21.42     31.39 o
  -6   4  17        9.10       12.87     14.03 o
  -5   4  17       71.51       30.14     15.95 o
  -4   4  17       11.79       28.96     15.83 o
  -3   4  17        4.26       20.44     13.62 o
  -2   4  17        4.19        8.87     11.54 o
  -1   4  17        0.90        2.38     14.48 o
   0   4  17        1.67       48.70     33.80 o
   1   4  17        5.71        3.15     41.53 o
   2   4  17       38.40       44.06     16.43 o
   3   4  17       12.13       41.71     34.53 o
   4   4  17       63.98       58.41     18.37 o
  -7   5  17       27.14       20.60     16.28 o
  -6   5  17       33.78       35.05     33.56 o
  -5   5  17        0.30        0.00     37.07 o
  -4   5  17       26.06       45.02     16.13 o
  -3   5  17       44.12       55.16     16.26 o
  -2   5  17        1.44       18.69     24.97 o
  -1   5  17      281.60      302.26     21.84 o
   0   5  17        1.52       76.33     35.73 o
   1   5  17      147.97      144.92     18.57 o
   2   5  17       29.78       34.20     16.16 o
   3   5  17        0.11       32.54     33.36 o
  -6   6  17        6.20        7.34     49.03 o
  -5   6  17       80.23       78.86     18.48 o
  -4   6  17       39.72       37.64     17.39 o
  -3   6  17       85.40      104.57     17.98 o
  -2   6  17      100.81      136.40     18.86 o
  -1   6  17        0.56       26.32     30.93 o
   0   6  17       33.81       61.74     17.48 o
   1   6  17        6.10       89.72     43.16 o
   2   6  17       36.52       25.05     32.86 o
  -5   7  17        4.54       40.79     41.70 o
  -4   7  17        5.13       25.05     32.86 o
  -3   7  17       57.12       67.51     18.87 o
  -2   7  17       54.40       81.75     18.82 o
  -1   7  17      164.26      197.84     21.70 o
   0   7  17       62.61       24.87     33.82 o
   1   7  17      137.33      135.15     20.44 o
  -3   8  17       30.63       33.16     38.64 o
  -2   8  17       54.37       16.15     17.30 o
  -1   8  17       77.64       69.89     20.70 o
   0   8  17       46.69       45.99     19.71 o
  -7   0  18        1.85        3.48     46.57 o
  -6   0  18       36.24       41.71     15.99 o
  -5   0  18      269.26      294.20     20.31 o
  -4   0  18       33.92       21.42     27.73 o
  -3   0  18      242.10      260.16     20.26 o
  -2   0  18        2.73        0.60     20.39 o
  -1   0  18      117.41      131.83     16.89 o
   0   0  18      310.50      301.65     20.57 o
   1   0  18       14.56        6.31     32.59 o
   2   0  18       11.04        7.24     11.88 o
   3   0  18       44.91       68.10     16.58 o
   4   0  18      147.26      159.52     20.39 o
  -7   1  18       61.26       59.79     18.59 o
  -6   1  18        7.25       16.58     25.57 o
  -5   1  18       77.78      103.47     16.42 o
  -4   1  18       72.51       97.00     16.61 o
  -3   1  18       14.11       17.92     13.22 o
  -2   1  18       21.09        2.97     40.23 o
  -1   1  18       68.52       40.56     15.31 o
   0   1  18        0.03        6.13     25.75 o
   1   1  18       68.46       91.78     15.81 o
   2   1  18       11.04       16.44     26.91 o
   3   1  18       26.06       31.33     15.46 o
   4   1  18      128.90      126.94     21.02 o
  -7   2  18       23.86       36.33     16.65 o
  -6   2  18       53.39       87.03     16.74 o
  -5   2  18        2.68       71.09     31.46 o
  -4   2  18       69.98       85.03     16.21 o
  -3   2  18       16.05       21.26     26.14 o
  -2   2  18      126.51      118.20     16.77 o
  -1   2  18        4.86       18.23     26.20 o
   0   2  18       54.43       62.03     16.39 o
   1   2  18       14.41       16.00     27.56 o
   2   2  18       33.28       26.88     15.07 o
   3   2  18       98.49      146.64     19.12 o
  -7   3  18        3.61        1.44     19.94 o
  -6   3  18       34.88       40.79     16.73 o
  -5   3  18        5.98        5.95     11.38 o
  -4   3  18       96.11      123.72     17.56 o
  -3   3  18      209.24      213.80     18.89 o
  -2   3  18       49.29       26.51     15.15 o
  -1   3  18       17.94       27.25     14.24 o
   0   3  18      334.01      330.35     22.18 o
   1   3  18      106.96       85.36     17.90 o
   2   3  18        1.45        5.44     11.90 o
   3   3  18      126.87      138.51     20.27 o
  -6   4  18        8.49       85.69     43.18 o
  -5   4  18        2.52       19.79     14.85 o
  -4   4  18       38.35       39.88     16.09 o
  -3   4  18       91.14      114.71     16.52 o
  -2   4  18      105.16       84.70     17.50 o
  -1   4  18       97.53      111.66     18.58 o
   0   4  18      114.96      136.40     17.60 o
   1   4  18       54.94       60.90     17.08 o
   2   4  18        3.24        0.00     82.95 o
   3   4  18       73.66       84.37     19.11 o
  -6   5  18       16.25       33.37     36.06 o
  -5   5  18       27.25       44.54     17.48 o
  -4   5  18        0.87       11.62     13.94 o
  -3   5  18        3.76       64.02     35.31 o
  -2   5  18      134.56      116.26     19.34 o
  -1   5  18        8.02       40.10     33.17 o
   0   5  18        7.65       23.81     31.86 o
   1   5  18        0.01       38.53     34.52 o
   2   5  18        5.23        7.34     36.46 o
  -5   6  18       14.94       44.54     39.27 o
  -4   6  18        2.04       30.93     17.16 o
  -3   6  18       34.35       24.52     32.33 o
  -2   6  18       35.20        2.78     19.26 o
  -1   6  18       16.78        7.05     13.53 o
   0   6  18       17.13        7.14     40.55 o
   1   6  18       79.46       70.49     19.88 o
  -3   7  18        3.44       25.96     36.19 o
  -2   7  18        4.03       17.77     16.94 o
  -1   7  18        1.05        0.00     85.28 o
  -7   1  19       15.89       33.78     36.50 o
  -6   1  19       11.21        7.05     12.00 o
  -5   1  19       70.66       67.22     17.06 o
  -4   1  19       12.29        2.61     15.07 o
  -3   1  19        5.28       41.94     33.46 o
  -2   1  19       21.64        2.55     14.29 o
  -1   1  19       41.00        6.49     34.64 o
   0   1  19       96.39      112.42     17.50 o
   1   1  19        3.34       13.52     25.99 o
   2   1  19        5.62       85.02     43.01 o
   3   1  19        1.42       44.77     32.89 o
  -6   2  19        0.33       64.88     39.88 o
  -5   2  19        6.69      106.77     39.30 o
  -4   2  19       65.53       73.54     17.23 o
  -3   2  19        7.50        9.74     24.73 o
  -2   2  19        2.01       64.88     34.10 o
  -1   2  19       43.14       43.58     15.16 o
   0   2  19        1.40        0.00     76.61 o
   1   2  19        1.54       30.93     31.13 o
   2   2  19       39.47       68.10     16.88 o
  -6   3  19       61.27       54.90     19.41 o
  -5   3  19       35.61       35.69     17.58 o
  -4   3  19        2.02       20.28     26.50 o
  -3   3  19        0.10       23.46     27.46 o
  -2   3  19        7.69       20.44     13.95 o
  -1   3  19        6.81       53.57     34.66 o
   0   3  19        3.09       33.99     30.12 o
   1   3  19        8.25       11.25     14.20 o
   2   3  19        0.72       29.35     34.99 o
  -5   4  19       25.01       18.08     30.66 o
  -4   4  19        6.87       28.20     31.44 o
  -3   4  19       52.35       13.66     26.25 o
  -2   4  19       22.99       30.93     34.52 o
  -1   4  19       17.24       13.79     26.91 o
   0   4  19        6.37       14.06     26.50 o
   1   4  19        2.62       54.36     38.09 o
  -5   5  19        1.58        3.75     49.39 o
  -4   5  19       49.59       72.92     18.08 o
  -3   5  19       14.85       26.32     15.83 o
  -2   5  19        0.81       17.77     28.13 o
  -1   5  19        3.07       57.31     38.57 o
   0   5  19        1.55        3.62     49.39 o
   1   5  19       11.25       29.94     34.55 o
  -3   6  19       20.52        0.74     28.39 o
  -2   6  19        0.31       22.43     31.10 o
  -1   6  19      214.45      219.61     22.87 o
  -5   0  20       10.02       50.72     37.31 o
  -4   0  20       65.53       71.70     17.32 o
  -3   0  20        6.69       17.17     27.36 o
  -2   0  20       49.73       23.81     31.51 o
  -1   0  20       38.16       13.79     26.51 o
   0   0  20      113.40      125.72     19.71 o
   1   0  20       50.00       95.59     18.24 o
  -5   1  20       20.27       36.33     33.31 o
  -4   1  20        1.23       22.60     15.18 o
  -3   1  20       20.33        0.00     79.75 o
  -2   1  20       97.65       20.60     32.90 o
  -1   1  20       37.84       13.79     33.17 o
   0   1  20       15.81       38.08     15.50 o
   1   1  20       67.78       86.69     18.71 o
  -5   2  20       83.00       98.78     19.97 o
  -4   2  20        4.87       42.88     34.77 o
  -3   2  20       59.85       70.19     18.04 o
  -2   2  20        1.99       69.89     39.29 o
  -1   2  20       51.49       10.54     32.59 o
   0   2  20       16.17       30.73     15.51 o
   1   2  20       75.25      109.77     18.80 o
  -5   3  20        4.99       33.78     37.12 o
  -4   3  20       32.57       18.23     29.26 o
  -3   3  20        1.66       23.64     16.40 o
  -2   3  20       49.90       76.33     17.87 o
  -1   3  20       48.69       67.80     17.14 o
   0   3  20       20.57       73.23     37.76 o
  -4   4  20        0.52       14.88     26.98 o
  -3   4  20        5.74       55.43     36.86 o
  -2   4  20        2.32        2.90     17.10 o
  -1   4  20        1.33       25.77     31.69 o
   0   4  20        7.36        0.00     84.35 o
  -3   1  21        2.34       63.16     40.20 o
  -2   1  21        0.30       51.75     39.23 o
  -1   1  21       28.26       25.96     16.27 o
  -3   2  21        1.95       30.13     32.30 o
  -2   2  21       44.71       40.10     17.72 o
 
